# Supplementary material for: Developmental alterations in the transcriptome of three distinct rodent models of schizophrenia
Source: PLoS One. 2020 Jun 4;15(6):e0232200. doi: 10.1371/journal.pone.0232200 (PMC7272013; doi:10.1371/journal.pone.0232200)
Supplement: S1 Table — (XLSX) [file pone.0232200.s001.xlsx]

## Sheet: Study 1 gene - DAN
Gene ID	P-value (Low protein diet vs. Saline)	Fold change (Low protein diet vs. Saline)	P-value (MAM vs. Saline)	Fold change (MAM vs. Saline)	P-value (Poly I:C vs. Saline)	Fold change (Poly I:C vs. Saline)
Hes7	7.03495e-06	-1.68817	0.0296411	-1.24003	0.000307715	-1.47452
Mrpl55	2.76026e-05	1.22792	0.000415651	1.17854	0.00141865	1.15294
Psat1	9.58661e-05	1.41158	0.687483	-1.02796	0.0381702	1.18321
Aacs	0.000105135	-1.28334	0.000869479	-1.22841	0.00382662	-1.18589
Pycr1	0.000189005	1.32404	0.733045	1.02137	0.202302	1.08421
Mcat	0.000194997	-1.22116	0.712486	1.015	0.681304	1.02225
Nudt18	0.000421703	-1.18708	0.0900658	-1.0744	0.0145923	-1.11817
Dusp1	0.000523798	-1.12488	0.0956766	-1.05343	0.00566367	-1.09467
Cnpy2	0.000546797	1.1595	0.278774	1.0426	0.152111	1.05568
Dhcr7	0.000640304	-1.17064	0.0105438	-1.12012	0.156574	-1.06161
Nab2	0.000676615	-1.20013	0.0857362	-1.0871	0.0266721	-1.1171
Cars	0.000718494	1.34866	0.508019	-1.05143	0.537282	1.04793
Ech1	0.000737923	1.11832	0.000455812	1.12406	0.491226	-1.02047
Mthfd2	0.000765619	1.20663	0.05901	-1.09934	0.0222299	1.12389
Dact3	0.00078646	-1.21233	0.0406328	-1.1155	0.00390702	-1.17361
Mrpl15	0.000869911	1.17216	0.187834	1.05682	0.692451	1.01407
Naprt	0.0011173	1.39679	0.634663	1.06194	0.790954	1.03447
Ssr4	0.0012936	1.19392	0.0707607	1.09541	0.294943	1.0532
Tspan17	0.00138638	-1.24271	0.0662545	-1.12333	0.00703157	-1.19837
Myl6b	0.00164582	1.37936	0.330435	1.10187	0.0175506	1.25644
LOC100909675	0.00164759	1.39983	0.0750127	1.18305	0.0154041	1.28281
Sec61g	0.00179034	1.15697	0.482532	1.02943	0.285682	1.0485
Gpr135	0.00180086	-1.32737	0.198717	-1.11277	0.0832512	-1.16695
Slc27a3	0.00191875	-1.17057	0.272566	-1.05576	0.0010585	-1.18225
Leng1	0.00199755	1.20326	0.64662	-1.02325	0.0354616	1.12638
LOC500684	0.00205337	1.30531	0.475205	1.05638	0.0946394	1.1372
Tars	0.00209863	1.13407	0.00556836	-1.11831	0.154992	1.05313
Arx	0.00216455	-1.28707	0.11946	-1.12666	0.169521	-1.11469
Rpl37a-ps1	0.00230452	1.14111	0.00668193	1.12256	0.260442	1.04631
Psd	0.00254196	-1.19405	0.93321	-1.00398	0.00185595	-1.19544
C1qtnf4	0.00264085	-1.23982	0.379327	-1.06863	0.0116866	-1.19581
Gpr162	0.00264089	-1.21083	0.101769	-1.1004	0.0043743	-1.18324
Utp23	0.00266448	1.17468	0.491326	1.03332	0.0252419	1.12288
Gart	0.00267782	1.16489	0.44116	1.03548	0.000910301	1.19182
Lhx6	0.00281248	-1.39032	0.0284347	-1.2675	0.129701	-1.14188
Hopx	0.00304934	1.32056	0.0115041	1.24624	0.0452762	1.18548
Aldh1b1	0.00319249	-1.1333	0.00364576	-1.1349	2.23185e-05	-1.22722
Etfb	0.00329531	1.15409	0.383664	1.03813	0.663858	1.01788
Ets2	0.00333011	-1.24277	0.0151319	-1.18861	0.0346212	-1.15992
Wscd1	0.00338897	-1.13898	0.93429	1.00111	0.053751	-1.08521
Cygb	0.00365483	-1.24424	0.0505053	-1.14853	0.00100563	-1.28897
Asns	0.0036818	1.51037	0.107873	-1.19994	0.582611	1.06217
Mvd	0.00381035	-1.16305	0.331406	-1.04911	0.224164	-1.06349
Mrps16	0.00382795	1.1401	0.0487256	1.09011	0.0778043	1.07856
Rps6	0.00389115	1.1348	0.648109	1.01849	0.454886	1.03066
Mrps7	0.00389708	1.14789	0.478057	-1.03242	0.113955	1.07187
St6galnac6	0.00395752	-1.15291	0.0262016	-1.11154	0.00376351	-1.15083
Ssna1	0.00406563	1.1195	0.0971267	1.06315	0.00857243	1.10961
Fut4	0.00408208	-1.18113	0.949768	-1.00198	0.271657	-1.06091
Lars	0.00441254	1.15318	0.00345892	-1.16602	0.140014	1.06921
Eif2b1	0.0044633	1.0992	0.324392	-1.03096	0.471554	1.0213
Sema6b	0.00475663	-1.18121	0.104343	-1.09467	0.0132663	-1.14783
Rps19	0.00484281	1.19255	0.00203654	1.20952	0.19769	1.07299
Serf2	0.00514057	1.11036	0.00992905	1.09813	0.0647464	1.06902
Acap3	0.00514911	-1.1238	0.0758975	-1.07337	0.108841	-1.06471
Rpl3	0.00515567	1.08554	0.493216	1.01888	0.826409	1.00706
Yars	0.0051716	1.19621	0.510482	-1.03728	0.292011	1.062
Thy1	0.00527312	-1.21	0.061335	-1.12397	0.00401801	-1.20842
Rhob	0.00533516	-1.0867	0.530579	1.01694	0.0342877	-1.0631
Ubc	0.00537849	-1.1526	9.09028e-05	-1.23856	0.0391155	-1.10821
Snapc2	0.00538924	-1.12594	0.388158	-1.03677	0.0202694	-1.10235
Ghdc	0.0054412	-1.25999	0.516913	-1.06013	0.811636	-1.02387
Dpysl4	0.00544472	-1.1633	0.510987	-1.03579	0.000820503	-1.20121
Psd2	0.00573133	-1.13634	0.00700543	-1.1319	0.0160396	-1.10897
Cyr61	0.00576257	1.31265	0.0634145	1.18059	0.00661877	1.2959
Zfp575	0.00580656	-1.20654	0.303478	-1.07333	0.00251195	-1.2325
Mkrn1	0.00584416	-1.10464	0.00928224	-1.09746	0.0237103	-1.0806
Tmem200c	0.00589602	-1.32144	0.11417	-1.16809	0.00530512	-1.29601
Fitm2	0.00597402	-1.1242	0.00399934	-1.13235	0.404954	-1.03147
Atf5	0.00599771	1.49044	0.500218	1.07871	0.128988	1.19103
Atic	0.00599808	1.12532	0.447578	1.02901	0.00353088	1.13322
Mgat4b	0.00623232	-1.11276	0.0356843	-1.08234	0.00203946	-1.12983
Sema6c	0.0062334	-1.23308	0.106867	-1.12424	0.0952355	-1.12038
Ifngr2	0.00650354	-1.14291	0.104669	-1.07995	0.00246284	-1.16174
Tigd3	0.00655052	-1.1813	0.0895263	-1.11202	0.196113	-1.08436
Ndufa11	0.00668769	1.11748	0.00488381	1.12106	0.562531	1.02157
Rcbtb2	0.00677116	1.13766	0.384239	1.04056	0.0132102	1.12366
Tatdn2	0.00696631	-1.13305	0.00301377	-1.14969	0.570504	-1.0187
Doc2a	0.00700552	-1.44739	0.0310509	-1.31657	0.0281158	-1.30877
Olig1	0.00700792	-1.4544	0.101662	-1.25817	0.277836	-1.13927
Rexo2	0.00706143	1.14717	0.889588	1.00617	0.000377115	1.21743
Sncb	0.00706964	-1.28293	0.204492	-1.11268	0.000892551	-1.35486
Shmt2	0.00708475	1.22348	0.820487	1.01478	0.165379	1.10596
S100a10	0.00716455	1.19565	0.497498	1.03846	0.972126	-1.0063
Wdr45	0.0071778	1.13893	0.189138	1.06449	0.0881223	1.08094
Rpl14	0.00729408	1.13469	0.427507	1.0391	0.202344	1.05832
Smim11	0.00733155	1.12753	0.193601	1.05527	0.161497	1.06146
Ap5s1	0.00733239	1.26613	0.00139774	1.32301	0.00232398	1.31564
Rps20	0.00742788	1.1745	0.0572996	1.11684	0.555152	1.03481
Gnaz	0.0074585	-1.24616	0.141058	-1.12346	0.0187621	-1.19604
Aldh9a1	0.00753334	1.14775	0.164572	1.06526	0.00833831	1.14094
Rad23a	0.00754171	1.18905	0.354622	-1.05198	0.170279	-1.0835
Neu1	0.00779675	-1.24299	0.00609482	-1.24891	0.000683751	-1.32714
Oxld1	0.00786124	1.15145	0.0275186	1.12063	0.147504	1.07487
Dusp2	0.00800946	-1.26791	0.00198729	-1.32855	0.0175048	-1.23388
LOC102547290	0.00802308	1.21151	0.341068	1.06363	0.0397409	1.1607
Pdzd4	0.00803798	-1.1187	0.0684057	-1.07769	0.00495563	-1.12413
Fam131b	0.00806171	-1.12587	0.0258185	-1.10544	0.201815	-1.05448
Rps3	0.00819371	1.12738	0.030674	1.10206	0.504144	1.03066
Mars	0.00825835	1.16384	0.167855	-1.07532	0.179122	1.07621
Alyref	0.00827819	1.1227	0.613132	-1.01763	0.0742095	1.07724
Rpp21	0.00836353	1.1717	0.165862	1.08059	0.527576	-1.03461
Josd2	0.0083891	1.13663	0.0141878	1.12598	0.0121448	1.12998
Nrxn2	0.00852944	-1.23929	0.109789	-1.1313	0.032715	-1.17178
Pianp	0.00854399	-1.22098	0.0847563	-1.1311	0.170811	-1.09004
Mgst3	0.0086449	-1.16737	0.11153	-1.09521	0.00320349	-1.19245
Gpr137	0.0086949	-1.11393	0.249827	-1.04637	0.727931	-1.0124
Vps26b	0.00879774	-1.09528	0.02511	-1.07925	0.210467	-1.04015
Lingo1	0.0088784	-1.12183	0.163156	-1.06071	0.00707366	-1.12533
Hmgcr	0.00928893	-1.21398	0.000528362	-1.31964	0.0767932	-1.12796
Slc25a1	0.00960806	-1.08514	0.807216	-1.00684	0.0117586	-1.08402
Insig1	0.00993515	-1.22756	0.0142095	-1.24306	0.288707	-1.09246
Bok	0.0101923	-1.23006	0.404068	-1.07277	0.0268091	-1.19292
Aatk	0.0101954	-1.2035	0.2186	-1.08569	0.0333913	-1.15573
Cacnb1	0.0102272	-1.16824	0.135761	-1.08895	0.223101	-1.06949
Larp7	0.0103909	1.12194	0.077142	-1.08757	0.050451	1.08814
Mapk3	0.0106367	-1.08779	0.0801024	-1.0561	0.0069479	-1.09332
Rpl23a	0.010727	1.12965	0.849998	1.00967	0.582313	1.0262
Rps11	0.0107827	1.11203	0.297332	1.04304	0.167231	1.05699
Actl6a	0.0109653	1.15834	0.836848	-1.00808	0.00444449	1.18319
Slc22a17	0.0112617	-1.13768	0.266363	-1.0566	0.0647178	-1.09529
Caskin1	0.0115141	-1.23784	0.129585	-1.12606	0.133446	-1.10783
Rpl4	0.0115859	1.09982	0.595712	-1.01925	0.424466	1.02769
Mrgpre	0.0116025	-1.26925	0.0805359	-1.17313	0.105089	-1.12852
H2afv	0.0116175	1.13808	0.0033911	1.1701	0.0435959	1.10828
Frs3	0.01189	-1.14021	0.254041	-1.06228	0.0524576	-1.10537
Rps15a	0.0119423	1.16901	0.00236525	1.21074	0.317231	1.05991
Ghitm	0.0122435	1.09657	0.875726	-1.00509	0.474614	1.02559
Rpl7a	0.0124798	1.08666	0.154174	1.04611	0.351377	1.03103
Rpl5	0.0127174	1.12226	0.813506	-1.01284	0.165126	1.06278
Grin1	0.0129428	-1.26075	0.183092	-1.11814	0.00888016	-1.2511
F8a1	0.0129653	-1.13403	0.887736	1.00311	0.458839	-1.03729
Rpl36a	0.0129823	1.20972	0.305716	1.07748	0.310682	1.08122
Rab6b	0.0130575	-1.22355	0.0243644	-1.19739	0.0497176	-1.14953
Chrm1	0.0130723	-1.2448	0.290404	-1.099	0.000296214	-1.42477
Rps8	0.0131845	1.12612	0.270451	1.04999	0.307871	1.04554
Rps23	0.0132053	1.13599	0.27061	1.05556	0.480505	1.03454
Nme4	0.013273	1.21965	0.00419134	1.26207	0.398861	1.07042
Clstn3	0.0133227	-1.29315	0.099894	-1.18122	0.00812727	-1.30018
MAST1	0.0133414	-1.25168	0.145044	-1.12987	0.054027	-1.16304
Fcho1	0.0134055	-1.17877	0.274956	-1.07218	0.0612508	-1.11673
Fgfbp3	0.0135148	-1.23538	0.195923	-1.1175	0.0297004	-1.19765
Parp2	0.0135608	1.1162	0.67538	-1.01978	0.292134	1.04456
Ash2l	0.0136577	1.10319	0.14606	-1.05911	0.043347	1.08184
Rpl35	0.0139592	1.14447	0.967657	1.00513	0.568008	1.02804
Yif1a	0.0140314	1.13142	0.0350894	1.10858	0.0234169	1.12435
Pcdh8	0.0143024	-1.15463	0.479505	1.03845	0.043984	-1.11914
Pdxp	0.0146007	-1.10686	0.65774	1.01393	0.032558	-1.09129
Mrps18b	0.0146716	1.14709	0.796612	1.01381	0.292019	1.05843
Tuba4a	0.0148957	-1.28764	0.189909	-1.12535	0.00491228	-1.34422
Fam134a	0.0154614	-1.10224	0.310311	-1.03959	0.0362805	-1.0846
Dclk2	0.0156155	-1.16046	0.016961	-1.15642	0.0646694	-1.11088
Hmgcs1	0.0156246	-1.17453	0.000851646	-1.27478	0.197939	-1.08739
Chmp2a	0.0157673	1.08332	0.524166	-1.01993	0.60236	-1.01547
Cerk	0.0160699	-1.09741	0.0174587	-1.09598	0.125647	-1.05699
Rnd1	0.0161021	-1.15563	0.25876	-1.06709	0.00385468	-1.19839
Rpl31	0.016126	1.15709	0.325302	1.05316	0.480383	1.03371
Dlx1	0.0163598	-1.23023	0.028674	-1.20752	0.239003	-1.10601
Rps18	0.0163721	1.17821	0.0280949	1.15841	0.667243	-1.02915
Snrpf	0.0164517	1.12056	0.78495	1.01148	0.175267	1.06121
Nme2	0.0165102	1.10022	0.0219794	1.09512	0.683535	-1.01611
Rpl11	0.0166431	1.11928	0.197964	1.06294	0.470613	1.03535
Epb41l1	0.0167064	-1.17735	0.0248105	-1.15913	0.0297359	-1.14568
Dync1li1	0.0168443	-1.07945	0.00120517	-1.11532	0.080537	-1.05508
Hddc3	0.0168464	1.1499	0.243541	1.06641	0.269721	1.06426
Abcg4	0.0168989	-1.21755	0.0479042	-1.16769	0.20604	-1.0946
Eno2	0.0169891	-1.15395	0.0650911	-1.11672	0.0128886	-1.15984
Gstm7	0.0173082	-1.16414	0.992028	1.00137	0.00193916	-1.24153
Ppic	0.0173375	1.2486	0.35111	1.0771	0.613677	-1.04186
Cyfip2	0.0173819	-1.15905	0.0118747	-1.1666	0.106201	-1.09347
Agap2	0.0173885	-1.21437	0.0921514	-1.13845	0.0186365	-1.19416
Odc1	0.0177301	1.13313	0.158506	1.07277	0.344791	1.04701
Nars	0.0178241	1.11737	0.0135533	-1.12211	0.388761	1.03718
Toe1	0.0178423	1.13481	0.199491	1.06772	0.308979	1.05546
Eef1a1	0.0180596	1.0913	0.249116	-1.04179	0.187652	1.04728
Tmem206	0.0180876	1.09333	0.281186	1.0392	0.0454008	1.07585
Timm17a	0.018167	1.10227	0.342001	1.03903	0.401674	-1.0309
Mrpl46	0.0181931	1.10867	0.719812	-1.01248	0.529198	1.02776
Pf4	0.0182175	1.74358	0.0151211	1.64235	0.961108	1.01146
Nnat	0.0183919	-1.27151	0.0721576	-1.21072	0.0064881	-1.31894
Naca	0.0183947	1.11121	0.862436	1.00833	0.264346	1.05007
Trim3	0.0184054	-1.10472	0.170906	-1.05737	0.0733511	-1.07536
Plppr2	0.0185291	-1.11986	0.956851	1.00009	0.0109666	-1.12759
Lpcat1	0.0185654	-1.1173	0.0805118	-1.08276	0.33456	-1.04265
RGD1304884	0.0186091	-1.17852	0.369014	-1.05775	0.0460661	-1.13047
Fbxo41	0.0186109	-1.20851	0.0795534	-1.14242	0.00766247	-1.22311
Csdc2	0.0186159	-1.14965	0.410031	-1.04637	0.00231423	-1.19575
Btf3	0.0187422	1.08966	0.998217	-1.00013	0.698445	1.01659
Rpl34	0.0187826	1.12775	0.27142	1.05332	0.856026	1.00953
Oprl1	0.018833	-1.22067	0.0182942	-1.23255	0.305077	-1.0697
Dbndd2	0.0190546	-1.15387	0.306494	-1.06112	0.0308617	-1.13852
Lsm5	0.0190762	1.17817	0.100285	1.11289	0.0551986	1.13767
Mrpl52	0.0191186	1.14852	0.250723	1.06824	0.206174	-1.07546
Rell2	0.0191211	-1.15682	0.603431	-1.03155	0.00591056	-1.18777
Slc4a3	0.0192009	-1.20663	0.387482	-1.06747	0.0038165	-1.25891
Gars	0.0192849	1.09916	0.0236615	-1.09328	0.332601	1.03689
Rpl26	0.0193253	1.17224	0.705869	1.02538	0.241924	1.07771
B4galnt1	0.0194209	-1.11056	0.116545	-1.06653	0.250082	-1.04864
Mrpl57	0.0194557	1.13852	0.10135	1.09669	0.758779	1.01708
Elmo2	0.0194573	-1.10721	0.0685113	-1.0796	0.429765	-1.03214
Sem1	0.0195175	1.1253	0.321535	1.05201	0.192741	1.06746
Man1b1	0.0195751	-1.07661	0.0860988	-1.05375	0.391875	-1.02521
Ndufb4	0.0195772	1.11059	0.229882	1.05306	0.524237	1.02923
Atp5i	0.0197487	1.12856	0.93679	1.00551	0.666882	-1.01877
Emx2	0.0197819	1.18677	0.286534	1.06969	0.0555141	1.14089
Ppp1r13b	0.0198932	-1.18386	0.103797	-1.11371	0.125275	-1.10548
Rpl8	0.0202503	1.08847	0.0561793	1.07042	0.203797	1.0465
Slc25a11	0.0206583	1.07631	0.0443699	1.06474	0.310241	-1.03219
Syn1	0.0208709	-1.19702	0.0294424	-1.17593	0.0966949	-1.11913
Tmem229b	0.0210239	-1.11765	0.0642952	-1.09187	0.057924	-1.08782
Adra2c	0.0210968	-1.24019	0.229461	-1.09949	0.000534039	-1.43592
Rpl27a	0.0211225	1.12162	0.114053	1.07943	0.528758	1.03105
Rps6ka4	0.021465	-1.13879	0.795909	1.0143	0.659158	-1.02401
Eci1	0.0214979	1.15101	0.258899	1.06841	0.237251	1.07713
Vwa1	0.0215708	-1.16359	0.89324	-1.01118	0.0240456	-1.15759
Rpl37	0.0216287	1.14362	0.141177	1.08798	0.631076	1.03111
Cks2	0.0218542	1.12422	0.000438624	1.21674	0.0237142	1.12634
Hax1	0.0218917	1.13393	0.403864	1.0428	0.156591	1.08222
Dgkq	0.0219293	-1.18742	0.0674377	-1.14567	0.174543	-1.0929
Meis3	0.0221733	-1.13267	0.283394	-1.06213	0.26164	-1.06347
B4galt5	0.0223307	-1.13786	0.0101307	-1.16599	0.212344	-1.07221
Polr3k	0.0223437	1.13757	0.861211	-1.00489	0.00792948	1.17015
Paqr4	0.0223557	-1.10266	0.0796384	-1.07699	0.322681	-1.04164
Plk3	0.0223875	-1.2225	0.175556	-1.12389	0.0632532	-1.16942
Pold2	0.0224117	1.09525	0.00946007	1.11069	0.219159	1.0493
Dlx5	0.0226485	-1.33629	0.144954	-1.21686	0.365257	-1.13924
Slc9a5	0.0226952	-1.20047	0.240007	-1.09365	0.0317973	-1.17579
Msmo1	0.0228253	-1.18148	0.02914	-1.18763	0.884246	-1.00708
Nog	0.0230756	-1.3235	0.00473767	-1.43497	0.0555063	-1.28234
St3gal2	0.0231289	-1.10334	0.00940161	-1.12188	0.252511	-1.04711
Rps7	0.0232345	1.14781	0.286003	1.06136	0.742337	1.01582
Cadm3	0.0233755	-1.13821	0.098387	-1.09436	0.00262011	-1.18478
Iars	0.0234535	1.15559	0.0455359	-1.13184	0.447284	1.04724
Rsrc2	0.0234906	1.12297	0.0630095	-1.11169	0.157194	1.07175
Cacnb3	0.0235438	-1.08385	0.721182	-1.01169	0.0897492	-1.05979
Pam16	0.0235571	1.13394	0.0741916	1.10374	0.763612	1.01805
Rps4x	0.0236354	1.11995	0.440663	1.03515	0.474468	1.03623
Sema4g	0.0236722	-1.1604	0.32597	-1.05985	0.0152116	-1.17033
Adra2a	0.023899	-1.25309	0.142357	-1.14363	0.0303332	-1.22064
Disp2	0.0239222	-1.27995	0.0583502	-1.21953	0.238974	-1.0968
Psmb10	0.023971	1.14983	0.0338094	1.13157	0.360654	1.05109
Tmem256	0.0240247	1.16097	0.102578	1.11049	0.488998	-1.03902
Chst10	0.0240891	-1.09525	0.249464	-1.04644	0.12815	-1.05991
Ddit3	0.0243185	1.15865	0.456855	-1.05502	0.00195065	1.23391
Spry2	0.0245904	-1.12927	0.727686	-1.01616	0.293756	-1.05267
Gad1	0.0246235	-1.39347	0.0373351	-1.37679	0.0599396	-1.26406
Comtd1	0.0247033	-1.15206	0.0890245	-1.11758	0.00305074	-1.22272
Kiaa0895l	0.0248217	-1.09548	0.0601322	-1.07922	0.00204698	-1.13928
Hgh1	0.025449	1.09352	0.363671	1.03436	0.149827	1.05728
Olfm2	0.0256595	-1.16004	0.737986	-1.02068	0.00912112	-1.17894
Bccip	0.0256756	1.15609	0.897876	1.00221	0.163773	1.09125
Slc32a1	0.0262184	-1.37664	0.152946	-1.24686	0.171623	-1.20957
Zfp9	0.026224	-1.22198	0.00686572	-1.28903	0.0367284	-1.20027
Eif3i	0.0263942	1.10071	0.170707	1.06059	0.542304	1.02612
Spryd3	0.026425	-1.12081	0.0916837	-1.08727	0.0101273	-1.13543
Fam96b	0.0265303	1.1148	0.79116	1.01117	0.319737	1.04913
Ndrg4	0.0266821	-1.19178	0.0575231	-1.15719	0.008227	-1.21569
Slc2a6	0.0268497	-1.13916	0.55799	-1.03617	0.0456513	-1.12611
Begain	0.0270247	-1.16803	0.171998	-1.09974	0.0463345	-1.14488
Bai1	0.027175	-1.16271	0.287355	-1.07087	0.0384033	-1.14521
Camk1g	0.0271758	-1.17346	0.0420266	-1.1608	0.01313	-1.18549
Wdr6	0.0272324	-1.12713	0.170923	-1.07279	0.0582364	-1.10229
Gpsm1	0.0277951	-1.10115	0.446498	-1.03274	0.220713	-1.05146
Nob1	0.0281075	1.07483	0.0596957	1.063	0.266121	1.03524
Aars	0.0282983	1.11163	0.0208557	-1.1169	0.181644	1.06322
Lrp11	0.028331	-1.13535	0.00178422	-1.21191	0.0365711	-1.12166
Tubb2a	0.0283392	-1.16882	0.173062	-1.10329	0.00754133	-1.20689
Enc1	0.0283804	-1.14639	0.0217824	-1.1539	0.343086	-1.05013
Kpna2	0.0283933	1.10311	0.000901712	1.17465	0.00249211	1.15723
Rps3a	0.0284963	1.13967	0.630584	1.02947	0.217175	1.07267
Lpcat4	0.0285379	-1.12186	0.380778	-1.04294	0.256611	-1.0531
Poldip3	0.0286625	-1.08089	0.412899	-1.02761	0.97525	-1.00135
Rpl13a	0.0287685	1.12951	0.0726419	1.10589	0.439574	-1.04413
Rpl10a	0.0287918	1.09666	0.0600079	1.08124	0.511701	1.0282
Slc25a29	0.0288123	-1.13259	0.772161	-1.01662	0.456126	-1.04208
Lsm7	0.0289157	1.11473	0.0956485	1.08219	0.536826	1.0323
Lrrn2	0.0289984	-1.10176	0.882139	-1.00522	0.0112477	-1.12035
Pfkl	0.0290703	-1.15641	0.930598	1.00079	0.0961255	-1.11337
Urod	0.0293184	1.12637	0.481189	1.03858	0.176657	1.07661
Slc7a3	0.0293537	1.27045	0.15544	-1.15501	0.576465	1.05017
Bcl11b	0.029467	-1.20905	0.0601266	-1.18458	0.0937417	-1.1556
Prrt2	0.0295465	-1.15773	0.428807	-1.04821	0.0512606	-1.13183
Camkk1	0.0296532	-1.10054	0.0423092	-1.09252	0.731341	-1.01147
Arl6ip4	0.0298763	-1.08105	0.63452	-1.01442	0.013573	-1.09408
Sdc3	0.0301421	-1.15365	0.183306	-1.08443	0.0240697	-1.14854
Ndufb8	0.0301622	1.11422	0.0349842	1.10927	0.955941	1.00146
Rpp25	0.0303018	-1.20876	0.861917	-1.02809	0.029469	-1.20931
Bub3	0.0305601	1.10551	0.411662	1.03834	0.0277292	1.11186
Pitpnm1	0.0306298	-1.1754	0.108323	-1.11653	0.0047656	-1.22534
Mesdc1	0.0306888	-1.12653	0.447181	-1.04385	0.862121	1.0072
Tmem246	0.030801	-1.13392	0.114932	-1.09555	0.0107996	-1.15699
Kifc3	0.0308195	-1.17245	0.11564	-1.11885	0.000840919	-1.28135
Slc7a5	0.0308523	1.2094	0.76907	-1.02321	0.537873	1.05602
Nectin1	0.0309072	-1.16605	0.169535	-1.09471	0.10356	-1.10841
Anp32b	0.0310152	1.12042	0.230501	-1.06679	0.0648147	1.09855
Diras1	0.0314347	-1.19067	0.254189	-1.08928	0.00646634	-1.23622
Chmp1b	0.0315474	1.1084	0.667828	-1.02493	0.054746	1.09681
Fzd9	0.0318642	-1.14112	0.438917	1.0421	0.791741	-1.02067
Lhx2	0.0319431	1.17125	0.0338956	1.16314	0.0193932	1.1872
Slc12a5	0.0320321	-1.39994	0.162234	-1.24179	0.148463	-1.19359
Rpl6	0.0320792	1.08461	0.0854965	1.06686	0.503933	1.02449
Sema4a	0.0321994	-1.15614	0.175967	-1.09696	0.0562207	-1.13137
Cilp2	0.0323041	-1.08825	0.878394	1.0062	0.0943605	-1.06583
Rps5	0.0325005	1.08284	0.0251073	1.08767	0.501144	1.02484
Lrrc4b	0.0325242	-1.09614	0.322799	-1.04272	0.0959715	-1.07178
Sec13	0.0327128	1.08648	0.56951	-1.0209	0.284254	1.04156
Hist3h2ba	0.0327202	1.10986	0.122759	1.07859	0.412276	1.04021
Gar1	0.0327726	1.12719	0.501634	1.03457	0.165942	1.07613
Angptl4	0.0327861	1.34302	0.0438796	1.2755	0.936272	-1.00451
Zcchc8	0.0328353	-1.10486	0.109414	-1.07625	0.440442	1.03571
Rpl18a	0.0329601	1.09051	0.008055	1.11674	0.423785	1.03268
Abr	0.0330117	-1.13568	0.0296427	-1.13726	0.0042651	-1.18179
Cbarp	0.033164	-1.16632	0.386643	-1.06648	0.0925404	-1.11914
Bax	0.0334551	1.09008	0.119869	1.06466	0.71774	1.01375
Sc5d	0.0334666	-1.15935	0.00656613	-1.2274	0.803469	-1.01714
Flot1	0.0334754	-1.10076	0.0562274	-1.09002	0.0576587	-1.09015
Wsb2	0.0335264	-1.0856	0.292977	-1.04038	0.0172547	-1.09757
Stxbp1	0.0337865	-1.13804	0.0700449	-1.11125	0.0791971	-1.10292
Cers5	0.0338253	-1.08727	0.207548	-1.04967	0.364801	-1.03576
Nlgn2	0.0340277	-1.16026	0.178361	-1.09268	0.0785371	-1.11909
RGD1308134	0.034042	1.14129	0.207461	1.0746	0.417973	1.04687
Prkar1b	0.0341566	-1.16315	0.0741673	-1.13165	0.00495451	-1.21585
Vgf	0.034256	-1.33364	0.0917566	-1.26318	0.02271	-1.36426
Fdft1	0.0343002	-1.09777	0.00129089	-1.17761	0.195127	-1.06172
Nudt16	0.0343067	-1.15781	0.770505	1.00787	0.00234414	-1.25186
Rnf187	0.0344356	-1.0668	0.376085	-1.02682	0.631932	-1.01525
Ptrh2	0.0344632	1.11084	0.915895	-1.00989	0.208463	1.06232
Magee1	0.0346245	-1.23523	0.0485411	-1.21651	0.186465	-1.11334
Sema6d	0.0346518	-1.15236	0.0156462	-1.18826	0.704007	-1.02415
Ndufa2	0.0348102	1.1317	0.0657106	1.11353	0.753389	-1.01214
Lrp1	0.0349461	-1.27323	0.297942	-1.11139	0.398519	-1.0571
Aif1l	0.0353369	1.11863	0.0577953	1.09991	0.0122623	1.13867
Rwdd1	0.0357716	1.13584	0.116638	-1.10051	0.0882401	1.10772
Ggcx	0.036042	1.17197	0.697668	-1.02722	0.051246	1.14796
Tmub1	0.036175	-1.09746	0.664684	-1.0217	0.0157971	-1.11363
Otx1	0.0363205	1.30716	0.0514905	1.25418	0.0028821	1.49403
Vamp2	0.0365896	-1.12591	0.14724	-1.08197	0.0183499	-1.13704
Mblac1	0.0366532	-1.11922	0.593873	-1.02754	0.136404	-1.08645
Hint2	0.036661	1.11014	0.179052	1.06801	0.321618	-1.05167
Mterf4	0.0367202	1.10436	0.331952	-1.05155	0.645887	1.01955
Ppp2r5b	0.0367232	-1.10057	0.171726	-1.06349	0.0520236	-1.08978
Vkorc1	0.0369508	1.10532	0.0246752	1.11501	0.0825154	1.08349
Pa2g4	0.0369834	1.07581	0.478557	-1.02375	0.2035	1.04454
Cnp	0.0372308	-1.10538	0.628231	-1.02391	0.386449	-1.03977
Trib2	0.037508	-1.18245	0.0463127	-1.17612	0.288416	-1.07244
Fbxo44	0.0375401	-1.19888	0.252857	-1.10894	0.0128299	-1.23768
Fdxacb1	0.037648	1.16954	0.289399	1.08132	0.504168	1.06118
Mcm3	0.0376481	1.18718	0.248043	1.08964	0.0184095	1.22375
Syp	0.0379068	-1.13082	0.039847	-1.13004	0.00855346	-1.16434
Dmtn	0.0379398	-1.20431	0.113107	-1.14731	0.0206125	-1.20145
Mdk	0.0379912	1.2782	0.00765905	1.39095	0.547286	1.10724
Rpl19	0.0381206	1.08849	0.0360025	1.09024	0.893481	1.0068
Eif4a1	0.0383177	1.06543	0.135117	-1.04505	0.306979	1.03028
Pnma2	0.0384389	-1.17317	0.0111934	-1.22378	0.148007	-1.10219
Crmp1	0.0384458	-1.08615	0.100676	-1.06569	0.0305374	-1.08979
Atp1b1	0.038494	-1.24615	0.0180365	-1.30739	0.0478782	-1.21223
Dnaaf2	0.0385315	1.09412	0.649067	1.01776	0.155206	1.06307
LOC497940	0.0386416	1.13971	0.834351	1.005	0.987629	-1.00127
Bola1	0.0387424	1.13961	0.00132313	1.24815	0.015887	1.16552
Dhcr24	0.0387877	-1.15667	0.0888506	-1.12602	0.167659	-1.09157
Trpv2	0.0389127	-1.14383	0.152891	-1.09101	0.0832349	-1.10812
Rps9	0.0389722	1.08717	0.256232	1.047	0.592209	1.02097
LOC103689992	0.0389722	1.08717	0.256232	1.047	0.592209	1.02097
Hist1h2bh	0.0390235	1.14442	0.216333	-1.09172	0.0615845	1.13409
Rpl7	0.0392369	1.09947	0.826219	1.01058	0.311482	1.04796
Egr1	0.0393025	-1.33113	0.0811284	-1.2609	0.00109155	-1.64178
Gpr88	0.0394487	-1.37344	0.115483	-1.33383	0.144767	-1.24432
Atp1a3	0.0394918	-1.18746	0.119221	-1.13063	0.0169217	-1.21084
Sgsm2	0.0395056	-1.10311	0.0846538	-1.08386	0.078978	-1.08307
Wrnip1	0.0396578	-1.08394	0.00510234	-1.12312	0.774786	-1.01108
Cox17	0.0399072	1.14388	0.22466	1.0853	0.668214	1.02625
Camkv	0.0401221	-1.11829	0.236553	-1.06469	0.0039356	-1.17327
RGD1304694	0.0403381	-1.11826	0.347386	-1.05114	0.145285	-1.0748
Deaf1	0.0406077	-1.11531	0.549271	-1.03379	0.00474828	-1.16629
Ndufs3	0.0406295	1.0866	0.373933	1.03565	0.398441	1.03402
Sqstm1	0.040649	-1.08467	0.152711	-1.05674	0.0101222	-1.10842
Celf3	0.0407081	-1.09515	0.467526	-1.03071	0.02498	-1.10535
Kcne5	0.040709	-1.20295	0.425303	1.0636	0.52216	-1.05833
Sfxn3	0.0408368	-1.08579	0.209478	-1.05061	0.198176	-1.04916
Sema3f	0.0408523	-1.16641	0.509678	-1.04842	0.44443	-1.05566
Prr7	0.0411691	-1.15091	0.565861	-1.04587	0.00366888	-1.2259
Zhx3	0.0421621	-1.18536	0.425796	-1.06413	0.310584	-1.05584
Emg1	0.042274	1.08546	0.790045	1.01105	0.650546	1.01974
Rack1	0.0424608	1.09279	0.0123667	1.11963	0.294687	1.0478
Camk2n2	0.0425056	-1.23864	0.518066	-1.07225	0.00666724	-1.32942
Rps27l	0.0425586	1.16198	0.000824095	1.31484	0.0246667	1.19401
Bnip3	0.0427572	-1.18405	0.378033	-1.08209	0.0424479	-1.17949
Atp1b2	0.0427612	-1.18749	0.085782	-1.14669	0.36327	-1.06289
Ppfia3	0.0428521	-1.16287	0.0283517	-1.16777	0.0732834	-1.13298
Got2	0.042866	-1.09702	0.0692424	-1.08358	0.433791	-1.03497
Pink1	0.0429964	-1.1041	0.273288	-1.05272	0.00116941	-1.18913
Rab26	0.0430002	-1.22784	0.343643	-1.09946	0.0116043	-1.29921
Mesdc2	0.0430261	1.07129	0.121348	-1.05437	0.212981	1.04107
Rps26	0.0431624	1.18093	0.108042	1.13429	0.928299	-1.00316
Zfp580	0.0436978	-1.1176	0.0261468	-1.13736	0.0826975	-1.10234
Wdr1	0.0441045	-1.07608	0.00419465	-1.11515	0.173506	-1.04848
Rpl28	0.0441591	1.10867	0.221836	1.06356	0.241775	1.05925
Neurod1	0.0442149	1.17948	0.190262	1.09675	0.0439455	1.17902
LOC100910558	0.0443366	1.19954	0.270356	1.0837	0.0369182	1.20578
Mrpl32	0.0443417	1.14466	0.358455	1.05717	0.0527009	1.13322
Ivd	0.044797	1.08961	0.0339091	1.09538	0.899762	-1.00036
Ahsp	0.0448893	1.40659	0.883898	1.02861	0.0763183	1.30337
Sstr1	0.0449111	-1.26318	0.38524	-1.09903	0.0207596	-1.26526
Nrsn2	0.0449129	-1.34965	0.222162	-1.21165	0.0620794	-1.2704
Ankrd34a	0.0452216	-1.12717	0.330008	-1.05676	0.126862	-1.09116
Jph3	0.0452931	-1.11911	0.293377	-1.05716	0.0142904	-1.14749
Cby1	0.045401	1.10689	0.567137	1.02671	0.353623	-1.04895
Mcm4	0.0456163	1.14031	0.964058	-1.00153	0.00148647	1.24751
Ypel3	0.0456957	-1.07124	0.995914	1.00048	0.0022652	-1.11787
Strn4	0.0458132	-1.07292	0.387206	-1.03039	0.183318	-1.04708
Atp6v0a1	0.0458678	-1.14941	0.0455884	-1.14618	0.0438369	-1.14121
Vps37b	0.04588	1.1058	0.0963305	1.08278	0.0730191	1.0935
Gcsh	0.0460276	1.09882	0.212848	1.05856	0.404096	1.03896
Hmgb2	0.0463516	1.28215	0.013275	1.36964	0.0558402	1.30702
Lrrc24	0.0463603	-1.12407	0.84045	-1.01304	0.419584	-1.04419
Lin37	0.0464471	1.11723	0.137318	1.08255	0.40575	1.04485
C2cd2l	0.0465581	-1.0953	0.21682	-1.05581	0.0566658	-1.09022
Tpi1	0.0466955	-1.07793	0.826407	1.0079	0.00564305	-1.11609
Prdx4	0.0468235	1.11457	0.089716	1.095	0.992405	1.00049
Dok4	0.0468258	-1.0868	0.370265	-1.03769	0.00673481	-1.1236
Pim2	0.0473452	-1.20149	0.299092	-1.09128	0.130052	-1.12495
Rps25	0.0475865	1.13489	0.941256	1.0007	0.667206	1.03103
Sult4a1	0.0477801	-1.10896	0.32408	-1.04965	0.0214566	-1.1245
Cdk5r2	0.0478009	-1.28671	0.0518075	-1.29563	0.0362664	-1.29442
Dnm1	0.0479736	-1.23982	0.126741	-1.17096	0.031311	-1.23349
Fezf2	0.0480224	1.19643	0.163344	1.11288	0.0652448	1.16815
Glo1	0.0480351	1.07838	0.935755	1.00192	0.602074	1.01759
Zfp161	0.0480595	-1.10956	0.13489	-1.08256	0.862829	-1.0113
Rpl24	0.0480909	1.12523	0.948876	1.00795	0.903582	-1.00482
Klhl23	0.0482073	-1.09647	0.00121327	-1.17366	0.081568	-1.08063
Gnao1	0.0482566	-1.16091	0.0659506	-1.1439	0.0200985	-1.1771
Fau	0.0487918	1.10239	0.0289533	1.11679	0.6498	1.01895
Efnb3	0.0488414	-1.18295	0.0578011	-1.17648	0.0172084	-1.20629
Gstz1	0.0490163	1.06593	0.921456	-1.00288	0.81597	-1.00709
Syt5	0.0491526	-1.17657	0.562187	-1.05266	0.0156757	-1.20595
Syf2	0.0494137	1.06815	0.683527	1.01146	0.181048	1.04366
Acy1	0.0494468	1.0793	0.0402195	1.08112	0.0654163	1.07222
Krtcap2	0.0494724	1.13474	0.856807	1.01172	0.078316	1.11837
Tmem107	0.0494757	1.10385	0.124701	1.07918	0.39536	-1.03847
Gabbr1	0.0499684	-1.13026	0.0360416	-1.14019	0.131863	-1.08672
Bloc1s1	0.0500588	1.11975	0.259927	1.06738	0.733933	-1.01779
Git1	0.0500926	-1.0919	0.319487	-1.04339	0.0554928	-1.08761
LOC100909539	0.0501255	1.20809	0.0931124	1.16793	0.280089	1.11179
Rps24	0.0502508	1.13144	0.960487	-1.00607	0.430258	1.04903
Ina	0.0502616	-1.14255	0.0392865	-1.1583	0.669724	-1.02133
Zmym3	0.0503166	-1.13144	0.0215153	-1.15457	0.225747	-1.0684
Arf3	0.0504591	-1.09055	0.0395168	-1.09549	0.0821911	-1.07409
Ywhag	0.0504613	-1.08999	0.0331089	-1.09709	0.0238292	-1.10175
Il3ra	0.0505229	-1.18721	0.679326	-1.04236	0.28578	-1.10082
Isy1	0.0509387	1.12285	0.538078	1.03455	0.00636759	1.17997
Selenoh	0.0509474	1.12015	0.00172426	1.22599	0.360186	1.05401
Polr2e	0.0511533	1.08233	0.00992165	1.11406	0.253787	1.0486
Sez6l2	0.0513429	-1.14499	0.193494	-1.08821	0.116046	-1.10729
Ptger1	0.0514335	-1.14966	0.092465	-1.13514	0.34977	1.07133
Eif3h	0.0516597	1.07124	0.970955	-1.00144	0.467328	1.02477
Acot7	0.0518032	-1.10906	0.630076	-1.02593	0.210701	-1.06885
Cstb	0.051811	1.09247	0.214099	1.056	0.675301	1.01842
Mfsd12	0.0519078	-1.17256	0.676816	-1.04206	0.170945	-1.11303
Rps27	0.0521736	1.12596	0.288901	1.06214	0.968135	1.0029
Mapt	0.0521845	-1.12632	0.061012	-1.11943	0.0288398	-1.13323
Rpl37a	0.0521912	1.25204	0.00156768	1.42275	0.610098	1.05892
Carhsp1	0.0522842	-1.07358	0.259191	-1.03976	0.278047	-1.0401
Kifc2	0.0523182	-1.16711	0.486293	-1.05484	0.0711672	-1.13117
Csrp2	0.0523297	1.11154	0.183	1.0738	0.170286	1.08156
Atp5j	0.0524504	1.07345	0.19388	-1.04789	0.635631	1.01702
RGD1566401	0.0525112	-1.26187	0.234031	-1.16607	0.18412	-1.14019
Ctgf	0.0525262	1.17729	0.0108661	1.249	0.0222698	1.21678
Lrrc4	0.052541	-1.09297	0.0162501	-1.1199	0.179874	-1.06043
Cspg5	0.0525685	-1.17647	0.166601	-1.12039	0.076267	-1.14033
Dbndd1	0.0529653	-1.08526	0.841039	-1.00994	0.0574573	-1.08288
Ptpn5	0.0530358	-1.2005	0.142084	-1.1488	0.131257	-1.12309
Tmem179	0.0530624	-1.19118	0.645269	-1.04317	0.227562	-1.09725
Rps12	0.053072	1.12847	0.0081254	1.18388	0.891308	1.00668
Por	0.0531414	-1.08311	0.181796	-1.05619	0.222847	-1.05017
Ctsf	0.0531836	-1.0725	0.207684	-1.04567	0.000333288	-1.15374
Fam213b	0.0532203	-1.14501	0.733433	-1.02461	0.368813	-1.06644
Sri	0.053221	1.11436	0.446984	1.04084	0.12268	1.08514
Rnft2	0.0534056	-1.10468	0.151301	-1.07503	0.0124033	-1.13666
Ciao1	0.0536615	1.12122	0.654016	1.03017	0.0737461	1.11025
Aplp1	0.0541722	-1.10062	0.967593	-1.00165	0.00936214	-1.14052
Panx2	0.0541739	-1.20757	0.1977	-1.1294	0.108282	-1.13887
Ndufb5	0.0542038	1.10003	0.128646	1.07469	0.942996	1.0042
Zbtb11os1	0.0543207	1.14083	0.0400524	1.1569	0.170908	1.10015
Chtf8	0.0543886	1.06519	0.795321	1.00863	0.000245281	1.14365
Tyro3	0.0544042	-1.14013	0.0918349	-1.12399	0.0371485	-1.15103
Eef1a2	0.0544623	-1.20258	0.164379	-1.13843	0.0221655	-1.23081
Cpe	0.0544818	-1.11515	0.0491218	-1.12043	0.211591	-1.06531
Tpgs2	0.0545129	-1.09128	0.00730278	-1.1367	0.979658	1.00221
Slc7a4	0.054593	-1.14133	0.570616	-1.03468	0.0145316	-1.19046
Asic1	0.0546609	-1.11417	0.154764	-1.08214	0.222437	-1.06451
Fam217b	0.0548971	-1.18818	0.149794	-1.1357	0.124665	-1.12664
Map1a	0.0550897	-1.23399	0.0611404	-1.21194	0.131972	-1.13572
Rpl32	0.0552339	1.12719	0.929877	1.01137	0.938998	1.00619
Ctnnbip1	0.0554156	-1.0781	0.470775	-1.02788	0.184836	-1.05139
Thap3	0.0554303	1.09043	0.125779	1.07161	0.16332	1.0625
Atp5j2	0.0558071	1.111	0.183518	1.07477	0.534911	-1.03545
Atp2a2	0.0558281	-1.10284	0.00464764	-1.16157	0.541075	1.03214
Pmm1	0.0558998	-1.0753	0.00158463	1.14065	0.0556822	-1.07633
Eef1g	0.0559688	1.07517	0.241519	1.04363	0.142694	1.05574
Sf3b6	0.0560396	1.09627	0.25198	-1.05931	0.0662585	1.09261
Klhl25	0.0560945	1.1965	0.266333	1.09285	0.0159725	1.25328
Smim12	0.056263	1.10537	0.0595331	1.10661	0.870542	1.00684
Copz1	0.0563498	1.06231	0.296265	-1.03186	0.0836516	1.05603
Tmem183a	0.0565399	-1.06238	0.0162376	-1.08133	0.440089	-1.02407
Nsun5	0.0566394	1.07499	0.441007	1.02765	0.941161	-1.0038
Smap2	0.0569486	-1.0765	0.0365185	-1.08274	0.0382593	-1.08234
Rasip1	0.0571498	-1.11423	0.720999	-1.01996	0.0389138	-1.12943
Rnf208	0.0573105	-1.1218	0.679515	-1.02604	0.231239	-1.07085
Lasp1	0.0574833	-1.08638	0.106853	-1.07046	0.167481	-1.05895
Ggt7	0.0574969	-1.09353	0.687301	1.01678	0.0129686	-1.12842
Rpl38	0.0575439	1.10537	0.695581	1.0206	0.904044	-1.00328
C2cd4c	0.0575556	-1.25232	0.198844	-1.17314	0.0385254	-1.26168
Mmd	0.057846	-1.1109	0.0147418	-1.15435	0.622115	-1.02009
Clstn1	0.0582568	-1.13007	0.184744	-1.08407	0.0526223	-1.12621
Mtss1l	0.0583893	-1.13008	0.235267	-1.07305	0.131335	-1.09169
Nop16	0.0588206	1.07385	0.950959	1.00339	0.374078	1.03392
Rps14	0.0588691	1.11498	0.0846851	1.10926	0.449265	1.04789
Atcay	0.058892	-1.0779	0.12289	-1.06223	0.051512	-1.07723
Uqcrh	0.058904	1.09536	0.903314	-1.00663	0.897246	1.00667
Nrgn	0.0589601	-1.16717	0.905816	-1.001	0.00121292	-1.31236
Btbd3	0.0591169	-1.17159	0.0784493	-1.16007	0.0641809	-1.15373
Smpd3	0.0591986	-1.09116	0.208376	-1.05693	0.868869	1.00997
Camta2	0.0592832	-1.1354	0.142338	-1.09752	0.344341	-1.05704
Ndufa6	0.0593003	1.09508	0.403569	1.04025	0.708333	1.01753
Ache	0.0593109	-1.39865	0.318126	-1.22003	0.196315	-1.23032
Plekhb2	0.0593786	-1.09062	0.0203483	-1.11377	0.0406804	-1.09559
Syt3	0.0602158	-1.16769	0.0732017	-1.15586	0.0879379	-1.13442
Rhov	0.0602202	-1.12076	0.156178	-1.09021	0.00738223	-1.17513
LOC301124	0.0603392	1.08782	0.065136	1.08466	0.541387	1.02559
Nsmf	0.0606798	-1.05968	0.429839	1.02364	0.000309952	-1.1318
Tmem158	0.0608829	-1.25237	0.278624	-1.14787	0.0901146	-1.23404
Mtss1	0.0609904	-1.09436	0.0512867	-1.09888	0.494272	-1.03177
Mtmr11	0.0610966	1.1244	0.00869896	1.18862	0.0694082	1.1158
Pcdh18	0.0611003	1.15974	0.378838	1.05928	0.0213239	1.21047
Klf11	0.0613758	-1.095	0.149463	-1.07469	0.1212	-1.07918
Hspa2	0.0614887	-1.16135	0.0719788	-1.15974	0.414695	-1.04928
Hspe1	0.0615197	1.1403	0.000768925	1.28471	0.223866	1.08623
Ampd2	0.0617287	-1.1049	0.106493	-1.08807	0.178493	-1.06819
Mrps23	0.0618188	1.10132	0.622681	1.02678	0.358265	1.05044
Dgat1	0.0621332	-1.11076	0.79256	-1.01805	0.413927	-1.04759
Phf1	0.0622734	-1.08891	0.394261	-1.03794	0.0155537	-1.11668
Eef1b2	0.062341	1.1	0.233744	1.05944	0.773131	1.0154
Znrd1	0.0624161	1.1001	0.309236	1.05252	0.180132	1.06915
Aurka	0.0624169	1.12084	0.0266059	1.14753	0.183123	1.09058
Mcf2l	0.0625515	-1.14123	0.243356	-1.07988	0.018613	-1.16377
Snhg11	0.0625549	-1.44756	0.141702	-1.35559	0.161301	-1.19173
Klf6	0.0625598	-1.14359	0.0870425	-1.12938	0.756157	-1.01714
Anapc13	0.0627474	1.10873	0.158543	1.08029	0.333216	1.05194
Ncdn	0.0627933	-1.12301	0.612652	-1.02749	0.0509384	-1.12659
Ptges2	0.0628646	-1.10009	0.725645	-1.02004	0.252173	-1.05998
Dcaf12	0.0628748	-1.17823	0.0450942	-1.18474	0.28457	-1.07737
Impdh2	0.0628873	1.08094	0.336813	1.03939	0.0498257	1.08788
Snw1	0.06335	1.08407	0.0855683	-1.07951	0.214928	1.05532
Ccdc92	0.0635059	-1.0981	0.127603	-1.07595	0.603439	-1.02726
Slc35e3	0.0635317	-1.08283	0.0071081	-1.13249	0.435503	1.03528
Sdf2	0.0637502	1.06396	0.658316	-1.01401	0.950404	1.00198
Cnih2	0.064055	-1.11384	0.707673	-1.02565	0.00151654	-1.21045
Mrps11	0.0641708	1.07601	0.139662	1.05951	0.29425	1.04141
Sall2	0.0643132	-1.11865	0.0601804	-1.11595	0.878559	-1.00752
Lsm3	0.064334	1.09704	0.54318	1.02794	0.19081	1.06456
Srrd	0.0645249	-1.10019	0.218581	-1.06774	0.0348978	-1.11902
Rpl41	0.0645918	1.12578	0.0364916	1.14176	0.323179	-1.05961
Fam234b	0.0646588	-1.11574	0.136078	-1.08827	0.0831552	-1.09842
Gpi	0.0647167	-1.08608	0.890505	1.00865	0.0126499	-1.12354
Fkbp1a	0.0649557	-1.09536	0.29054	-1.05189	0.517996	-1.02512
Polr1e	0.0651549	1.0733	0.59975	1.01935	0.0235546	1.09282
Nhp2l1	0.0653807	1.06402	0.747168	-1.01053	0.129189	1.05206
Srsf2	0.0653859	-1.06124	0.305448	-1.03294	0.8272	1.00729
Stx1a	0.0654364	-1.12015	0.461874	-1.04386	0.0964663	-1.09554
Gpr17	0.0655802	-1.45775	0.0585588	-1.46965	0.0713845	-1.34953
Mmp24	0.0656123	-1.08714	0.180529	-1.06075	0.153994	-1.06187
Rpl29	0.0659384	1.05919	0.0863983	1.05457	0.888205	1.00406
Rpl27	0.0662672	1.10187	0.671786	1.02136	0.717786	-1.02084
LOC100911177	0.0662819	1.14198	0.730759	1.01943	0.675244	-1.03443
Arrdc1	0.0665564	-1.09233	0.802294	-1.01161	0.504995	-1.02985
Mrpl21	0.0670823	1.1037	0.269439	1.06057	0.00440828	1.17943
Dlx2	0.0671448	-1.31597	0.284249	-1.19898	0.359541	-1.16207
Nip7	0.0673116	1.08529	0.673791	1.01784	0.289996	1.04883
Cx3cl1	0.0673168	-1.22663	0.206896	-1.14605	0.00652647	-1.33083
Rpl22	0.0673556	1.12568	0.346628	1.05786	0.870297	-1.00007
Nefl	0.0679721	-1.31013	0.0400174	-1.38602	0.379084	-1.12329
Ldha	0.0680009	-1.09757	0.512732	1.03673	0.0134498	-1.14338
Rpl36	0.0681306	1.12857	0.00653142	1.20842	0.966551	-1.00241
Tspan7	0.0681487	-1.11757	0.0954223	-1.10737	0.0368844	-1.12666
Tle2	0.0681529	-1.12314	0.837953	-1.01435	0.315705	-1.0557
Ddt	0.068237	1.08275	0.00989333	1.12076	0.489919	1.02941
Fasn	0.0683211	-1.15229	0.190836	-1.10201	0.391575	-1.05556
Lrfn1	0.0683996	-1.10988	0.289365	-1.06228	0.492177	-1.03402
Plpp6	0.0684284	-1.14834	0.148824	-1.11837	0.205199	-1.09778
Nptxr	0.0684842	-1.13747	0.903321	1.01193	0.0525763	-1.13248
Slc6a1	0.0685176	-1.17995	0.100141	-1.16192	0.0286759	-1.20505
Sh3bp5	0.0685462	-1.09563	0.0142119	-1.1348	0.0121134	-1.13528
Sec11a	0.0686386	1.0889	0.498652	-1.02821	0.0293465	1.10801
Rps15	0.068713	1.10129	0.00602314	1.16663	0.577228	1.03455
Gpr45	0.0687986	-1.18418	0.00582679	-1.32363	0.389458	-1.06341
Tcea2	0.0688761	-1.08491	0.784331	-1.01083	6.56568e-05	-1.23579
Def8	0.0690078	-1.08242	0.2608	-1.04872	0.132666	-1.06815
Coq9	0.0690444	1.08181	0.284898	1.04644	0.124998	1.06957
Dnase2	0.0690971	1.10598	8.33363e-05	1.28333	0.0457179	1.12483
Arl4c	0.0691055	-1.10685	0.0347141	-1.12917	0.508234	-1.03112
Ndor1	0.0691857	1.08525	0.0910903	1.07747	0.299555	1.04487
Rars	0.0691969	1.07985	0.207332	-1.06051	0.0130526	1.11397
Rps13	0.0692479	1.1312	0.179804	1.09702	0.198726	1.09206
Reep2	0.0696345	-1.08486	0.601269	-1.02081	0.00449763	-1.14054
Gstk1	0.06964	1.09413	0.725209	1.01672	0.322897	1.04996
Rnf145	0.0697387	-1.07395	0.0262503	-1.09314	0.64762	-1.01787
Rpl23	0.0698014	1.10505	0.743031	-1.02763	0.0999812	1.0931
Crip2	0.0699944	-1.06767	0.4537	1.0252	0.00692387	-1.10421
Irgq	0.0701677	-1.11217	0.0159422	-1.15617	0.728485	-1.01414
Eprs	0.0703318	1.11119	0.0336097	-1.13505	0.214332	1.07378
Stoml2	0.0703348	1.06408	0.078203	1.06124	0.0365062	1.0762
Lmbr1l	0.0703418	-1.09774	0.652774	-1.02364	0.417212	1.04812
Sp8	0.0703931	-1.35841	0.267726	-1.2388	0.630287	-1.11693
Chd5	0.070429	-1.28065	0.165316	-1.1914	0.0464341	-1.2299
Sppl2b	0.0705988	-1.07348	0.756332	-1.01078	0.108433	-1.0658
Bin1	0.070648	-1.09229	0.0848733	-1.08485	0.0721558	-1.08927
Cyp51	0.0708541	-1.09163	0.00211792	-1.18331	0.778714	1.01313
Grina	0.0710207	-1.07752	0.420798	-1.03164	0.0606198	-1.08067
Rps27a	0.0710497	1.17574	0.475732	1.0616	0.264228	1.10064
Chac1	0.0712557	1.20708	0.0857072	-1.17052	0.683615	-1.04216
L1cam	0.0712769	-1.13078	0.0718325	-1.12565	0.0927532	-1.10654
Camsap2	0.0713652	-1.15552	0.0111136	-1.22866	0.97376	1.00154
Mdp1	0.0714194	1.08536	0.485051	1.02978	0.87486	1.00474
Fh	0.0717106	1.06882	0.960403	-1.00185	0.0318075	1.08159
Mrpl16	0.0718253	1.0944	0.810454	-1.00929	0.130191	1.07796
Nsg2	0.0721722	-1.08847	0.0509852	-1.09916	0.0375313	-1.10067
Agrn	0.0723028	-1.12999	0.314762	-1.0672	0.253248	-1.07033
Chrac1	0.0723498	1.11213	0.162817	1.08639	0.971279	1.00001
Rpl18	0.0725965	1.08796	0.0271943	1.11095	0.361974	1.04294
Lix1l	0.0727093	-1.0968	0.0401189	-1.11589	0.871972	-1.01258
Nfrkb	0.0727839	-1.11683	0.215637	-1.07502	0.967224	1.00278
Ccdc120	0.0727962	-1.12898	0.712991	1.02276	0.393055	-1.05488
Eef1d	0.0728116	1.07536	0.416101	1.03084	0.0848238	1.07158
B3gnt7	0.0729483	-1.1663	0.0677111	-1.17113	0.0577919	-1.16504
Gpr27	0.0729518	-1.23159	0.269738	-1.13403	0.14124	-1.16962
Ccdc117	0.0729971	1.10299	0.269712	-1.06584	0.00139377	1.20521
Gpn1	0.0730321	1.05618	0.247691	1.03458	0.154496	1.04341
Mphosph10	0.0732075	1.12568	0.125486	-1.11429	0.0637742	1.12338
Arl4d	0.0733798	-1.13721	0.441641	-1.06027	0.240682	-1.09075
Commd7	0.0734659	-1.08118	0.0117952	-1.12385	0.115608	-1.07356
Usp5	0.0735873	-1.05604	0.381248	-1.0269	0.103563	-1.05028
Tp53	0.0736129	1.11778	0.163138	1.08615	0.124053	1.10145
Ubqln2	0.0739852	-1.10148	0.0165259	-1.14041	0.753365	-1.0128
Capns1	0.0740543	-1.07614	0.311644	-1.04103	0.285214	-1.04441
Rbm4	0.0742461	1.08366	0.937678	1.00057	0.0245417	1.10926
Aif1	0.074604	1.20388	0.391283	1.07796	0.246621	1.11874
Trmt1	0.0746234	-1.08218	0.428549	-1.03586	0.878269	1.00828
Sema4f	0.0753059	-1.16661	0.147961	-1.12639	0.171615	-1.09547
Pkia	0.075559	-1.18093	0.104022	-1.18374	0.113644	-1.1548
Mapk6	0.0756977	-1.06959	0.00500207	-1.12228	0.492878	-1.02507
Kcnf1	0.0760035	-1.23189	0.137679	-1.19197	0.0195639	-1.2842
Pkd1	0.0761384	-1.1725	0.447508	-1.06294	0.412345	-1.05235
Mrps18c	0.0763503	1.14421	0.888736	1.00981	0.447288	1.06079
Uqcr10	0.0764363	1.09505	0.0472171	1.10919	0.570408	1.02963
Cpsf4	0.0764733	1.09957	0.680011	1.02095	0.0137383	1.13928
Dusp26	0.076671	-1.28139	0.130922	-1.25757	0.194998	-1.19464
Lrrc73	0.0768166	-1.16882	0.387003	-1.07155	0.00556907	-1.26346
Clasp2	0.0770666	-1.12194	0.0163718	-1.17555	0.223366	-1.07322
Neto2	0.0770916	-1.10944	0.0293662	-1.14328	0.434907	-1.04505
Shank1	0.077167	-1.19074	0.255092	-1.10498	0.100168	-1.14547
Reep1	0.0773661	-1.12994	0.0710358	-1.13326	0.200618	-1.08326
Slc6a8	0.0776095	-1.09297	0.0922425	-1.0928	0.548032	-1.03053
Bcs1l	0.0778861	1.10177	0.26796	-1.0548	0.0663194	1.10582
Gmppa	0.0779412	1.06415	0.502423	1.02145	0.125806	1.05504
Prr22	0.078085	-1.16263	0.665892	1.03917	0.201056	-1.10903
Olfm1	0.0782512	-1.12669	0.124135	-1.10512	0.0344197	-1.14263
Taf11	0.078478	1.07638	0.388321	1.03581	0.392421	1.03467
Fam20b	0.0785036	-1.08326	0.00878458	-1.13266	0.211601	-1.05703
Spock2	0.0785795	-1.17465	0.289572	-1.09429	0.0399765	-1.18496
Tmem59l	0.0786617	-1.09202	0.353919	-1.04673	0.0199686	-1.12301
Ssr2	0.0786899	1.06108	0.685249	1.01346	0.986231	-1.00083
Wdr55	0.078745	1.08905	0.128163	1.07489	0.0855946	1.08607
Borcs6	0.0788959	-1.08903	0.280053	1.05049	0.354908	-1.04772
Mgat5b	0.078917	-1.09135	0.813096	1.01336	0.598366	-1.02598
Bloc1s4	0.0789322	-1.09052	0.148502	-1.07083	0.0845388	-1.08386
Acat2	0.0791328	-1.07911	0.0566492	-1.09133	0.95927	1.00035
LOC297756	0.0794164	1.13056	0.655133	-1.02959	0.702184	-1.02401
Cebpg	0.0794248	1.12209	0.887263	-1.00545	0.10074	1.11012
Mettl13	0.0794415	1.07203	0.92792	-1.00341	0.104231	1.06544
Rpl15	0.0795926	1.06254	0.0526805	1.07022	0.526212	1.02361
Eif3m	0.0801126	1.1091	0.808553	-1.01859	0.193308	1.08101
Peg3	0.080113	-1.26774	0.0340154	-1.3416	0.77403	-1.00948
Apbb1	0.0803466	-1.07695	0.285859	-1.04574	0.049648	-1.08763
Zhx1	0.0813723	-1.14396	0.00509287	-1.25079	0.619392	-1.04237
Slc7a6os	0.0813996	1.07157	0.586684	-1.02132	0.0865904	1.06787
Usp1	0.0814619	1.13879	0.73309	-1.03185	0.0294608	1.1812
Ankrd13d	0.0815276	-1.16393	0.351921	-1.08717	0.0262861	-1.19986
Hk1	0.0817803	-1.10026	0.263637	-1.06067	0.0274973	-1.12599
Dctpp1	0.0818859	1.12287	0.00286767	1.24226	0.485772	1.05433
Dusp8	0.0819573	-1.15975	0.323077	-1.0822	0.0874348	-1.13027
Lrrc3	0.0820748	-1.22349	0.0520139	-1.26368	0.0810242	-1.21853
Iah1	0.0820984	1.07351	0.498808	1.02553	0.845268	1.00667
Pnrc2	0.0821297	1.09231	0.784994	1.01229	0.0288524	1.12094
Rhbdl1	0.0821428	-1.15282	0.715255	-1.0358	0.0126678	-1.22944
Psap	0.0823437	-1.06708	0.306087	-1.03698	0.415769	-1.02909
Plppr3	0.0823683	-1.06885	0.62893	1.01511	0.16297	-1.05494
Nlgn3	0.0827492	-1.12603	0.25349	-1.07571	0.16618	-1.07774
Paqr9	0.08294	-1.13656	0.166639	-1.10612	0.251556	-1.07678
Dpf1	0.0831131	-1.07791	0.314479	-1.04454	0.145159	-1.06776
Gal3st3	0.0832398	-1.09129	0.158201	-1.07444	0.172964	-1.07048
Klc1	0.0835527	-1.08616	0.0263315	-1.11529	0.0299591	-1.10797
Tbkbp1	0.0837306	-1.11575	0.163907	-1.09051	0.658099	-1.02462
Dlk2	0.0839229	-1.19781	0.515985	-1.07656	0.301521	-1.08702
Hbe1	0.0839597	1.48891	0.0255341	1.73745	0.163788	1.52968
Jund	0.0842192	-1.11155	0.542227	-1.03744	0.0227053	-1.14674
Acat1	0.0843363	1.07426	0.963555	1.00258	0.000145721	-1.19477
Gpsm3	0.0844762	-1.31601	0.0261442	-1.50199	0.132987	-1.27846
Hnrnpf	0.0845106	1.06891	0.303804	-1.04397	0.147226	1.05632
Lzts3	0.08455	-1.13643	0.983068	-1.00353	0.172339	-1.09857
Sars	0.0846933	1.05769	0.154634	-1.04838	0.74262	1.00984
Abi2	0.0848694	-1.11704	0.0224558	-1.16119	0.267515	-1.06997
Dhrs4	0.0849988	1.17112	0.142475	1.13459	0.0186752	1.26005
Inhbb	0.0854218	1.20972	0.0590661	1.21565	0.00868227	1.34463
Map1b	0.085676	-1.19406	0.0605579	-1.20203	0.497164	-1.03477
Spef1	0.0857999	-1.11423	0.0543525	-1.13296	0.575974	-1.04003
Polr1c	0.0858573	1.05439	0.0781124	1.05624	0.122194	1.0486
Pdp2	0.0859387	-1.14431	0.0346647	-1.18072	0.259536	-1.06977
Fam98c	0.0859868	-1.12133	0.0692669	-1.13073	0.996471	1.00517
Mink1	0.0860343	-1.12259	0.235635	-1.07921	0.112105	-1.1044
Rps17	0.0861115	1.15329	0.0461876	1.17516	0.846547	-1.01555
Scn3b	0.0861296	-1.18101	0.0413088	-1.23032	0.227969	-1.09926
Tmem11	0.0861553	1.08431	0.596616	-1.02301	0.649825	1.02187
Slc3a2	0.0863353	1.15919	0.984792	1.00094	0.546461	1.05947
Cbln2	0.0866322	-1.22608	0.109104	-1.23667	0.784527	1.04891
Pdzd11	0.086769	1.08909	0.386047	-1.04344	0.597066	1.0313
RGD1305455	0.0871845	-1.07638	0.30417	-1.04209	0.389674	-1.03727
Fam60a	0.0872435	1.13128	0.79715	-1.02576	0.00762554	1.21869
Tm7sf2	0.0874652	-1.11504	0.033923	-1.14644	0.20892	-1.08609
Atp5sl	0.087557	1.07589	0.816876	1.00791	0.822218	-1.01064
Hmgb2l1	0.0875862	1.14253	0.557742	1.05462	0.0975227	1.14099
Rnd2	0.0875957	1.127	0.0594897	1.14142	0.100307	1.12572
Naga	0.087655	-1.09566	0.923131	-1.0001	0.0821049	-1.10295
Dhdds	0.0877289	1.05843	0.19838	1.04258	0.863218	-1.00597
Thbs1	0.0877967	-1.21668	0.28412	-1.1234	0.44222	-1.06746
Dennd6b	0.0878302	-1.10958	0.24522	-1.07191	0.0758502	-1.10518
Ppib	0.0879331	1.0707	0.172721	1.05554	0.408753	1.03557
Syngr3	0.0881634	-1.1705	0.141663	-1.15156	0.0982014	-1.14881
Cdk16	0.0881797	-1.05989	0.142264	-1.04952	0.165168	-1.04596
Mrpl23	0.0882961	1.08804	0.0784088	1.08978	0.532431	1.03206
Fbxl19	0.0885395	-1.08873	0.203854	-1.06561	0.233257	-1.05925
Ehd1	0.0885423	-1.05441	0.450955	-1.02364	0.347313	-1.02946
Agpat3	0.0886509	-1.08547	0.0519013	-1.09729	0.49772	-1.02974
Zfp503	0.0887107	-1.46524	0.0864052	-1.52373	0.414606	-1.26034
Ppox	0.0888629	1.06202	0.099286	1.05987	0.576569	1.02043
Prmt1	0.0889485	1.11648	0.0138781	1.17074	0.0688539	1.11824
Nrarp	0.0896672	-1.1053	0.790515	-1.01783	0.740417	-1.02225
Prrt3	0.0898071	-1.11961	0.75342	-1.02161	0.249611	-1.07223
Rpl36al	0.090078	1.07011	0.250921	1.04561	0.465658	1.02993
Fam69b	0.0901016	-1.06451	0.739978	1.00878	0.0361434	-1.08169
Dpysl2	0.0903844	-1.10517	0.0398617	-1.13184	0.927069	1.01057
Sertm1	0.0903876	-1.19018	0.0961711	-1.18494	0.0299529	-1.22331
Pam	0.0904625	1.10447	0.579013	1.02613	0.35842	1.04768
Naa38	0.0905212	1.0747	0.581703	1.0221	0.637553	1.01828
Fbxl16	0.0906927	-1.12509	0.498516	-1.04848	0.124544	-1.10235
LOC500028	0.0908606	1.14795	0.509706	1.05223	0.178266	1.12531
Vapa	0.0913464	-1.09033	0.0101291	-1.15209	0.325346	-1.04822
Lap3	0.0913651	1.06933	0.246028	-1.04893	0.274062	1.04112
Sv2a	0.0914733	-1.14963	0.237623	-1.10122	0.220113	-1.09245
Sox18	0.0916938	-1.17094	0.136625	-1.16019	0.204615	-1.10557
Grik5	0.091696	-1.14395	0.383349	-1.07058	0.161287	-1.10573
Atp6v1g1	0.0918821	1.05347	0.977999	1.00135	0.691021	1.01206
Omg	0.092045	-1.27321	0.158705	-1.24314	0.0653325	-1.27983
Adi1	0.0920617	1.09676	0.927917	-1.00139	0.056491	1.11448
Amigo2	0.0922203	-1.16878	0.155382	-1.14054	0.276637	-1.08964
Mrpl18	0.0922416	1.10399	0.395751	-1.05305	0.186913	1.08596
Mrm3	0.0925305	1.0724	0.455071	-1.03114	0.990874	1.00036
Fxyd6	0.0928938	-1.11207	0.502313	-1.04337	0.0207105	-1.15334
Pou3f4	0.0940691	-1.38573	0.0993034	-1.40786	0.998637	-1.05613
Nudcd2	0.0941512	1.09494	0.508363	1.03402	0.699474	1.02151
Cdk4	0.0941805	1.07411	0.052628	1.08755	0.0905341	1.07858
Ndufs5	0.0942822	1.09481	0.839469	-1.00681	0.655947	1.0247
Idh3a	0.0942879	-1.08061	0.00320229	-1.16023	0.890831	-1.0036
Erf	0.0943859	1.13633	0.340272	1.06888	0.0421303	1.17126
Pdcd2	0.0945608	1.07853	0.1522	-1.06231	0.797748	-1.01032
Oxa1l	0.0945751	1.05372	0.580131	1.01559	0.795277	-1.00949
Cltb	0.0947067	-1.10892	0.30558	-1.06889	0.00400736	-1.20877
Rab3d	0.0947269	-1.08195	0.573868	-1.02745	0.00136888	-1.17634
Map3k10	0.0947892	-1.10539	0.853155	-1.01313	0.013315	-1.15996
Adprhl2	0.0950837	1.05022	0.0405254	1.0631	0.241265	1.03414
Hid1	0.0953792	-1.07985	0.311651	-1.04672	0.217609	-1.05697
Atp6v1b2	0.0954506	-1.09575	0.0583181	-1.11228	0.272086	-1.06188
Psma2	0.0956162	1.0889	0.399876	-1.04497	0.543573	1.02811
Pik3cd	0.0957155	-1.11552	0.351757	-1.05946	0.175561	-1.0902
Rpp38	0.0961028	1.08911	0.272766	-1.05448	0.272877	1.05707
Mpp3	0.0961996	-1.08649	0.527804	-1.03128	0.301123	-1.04527
Timm10b	0.0962038	1.1534	0.0526902	1.16704	0.517827	1.05409
Pym1	0.0962122	1.07079	0.0533472	1.08327	0.948628	-1.00503
Fbxo5	0.0965582	1.1301	0.173274	1.09898	0.0806295	1.13686
Prpf31	0.0967174	1.08109	0.769653	-1.0162	0.0292092	1.10883
Rhot2	0.096812	-1.0703	0.263503	-1.04741	0.831754	-1.00923
Lrrc42	0.0968528	-1.07172	0.0374317	-1.09338	0.555543	-1.02578
Rn45s	0.0968759	-1.21501	0.0327075	-1.29386	0.616911	1.07274
Tmem189	0.0974106	-1.05047	0.911231	-1.0032	0.323563	-1.02866
Psmc5	0.0974139	1.04997	0.0496954	-1.06131	0.235828	1.03439
Dph2	0.0975393	1.0783	0.214352	1.05591	0.253316	1.05409
Abhd8	0.0980415	-1.10763	0.63856	-1.03773	0.142645	-1.09684
Rfng	0.0981998	-1.08284	0.404131	1.03047	0.0139165	-1.12626
2017-09-03	0.0983308	-1.08995	0.458556	-1.03761	0.0694978	-1.0939
Fam216a	0.0988746	-1.10018	0.0219932	-1.14914	0.106599	-1.09577
Rtn1	0.0989779	-1.11846	0.209013	-1.08766	0.158132	-1.08467
Anapc15	0.0992712	1.07553	0.115624	-1.06829	0.320942	1.04605
Cebpz	0.0994266	1.09452	0.127417	-1.10884	0.124819	1.08314
Ppan	0.0995318	1.06434	0.902517	1.00662	0.54304	1.02211
Scamp1	0.0996316	-1.1094	0.0193682	-1.16352	0.296206	-1.05811
Akr7a2	0.0996589	1.10649	0.0671736	1.11417	0.178169	1.0831
Atp13a2	0.0997484	-1.08557	0.898769	-1.00832	0.448317	-1.03812
Gper1	0.10037	-1.2148	0.381101	-1.12961	0.0306346	-1.2995
Cbr1	0.100522	1.06766	0.810794	1.00964	0.583968	1.02081
Slc35c2	0.100543	-1.12346	0.657395	-1.04079	0.644302	-1.04098
Gpr153	0.100635	-1.18095	0.499397	-1.07823	0.449745	-1.0691
Kbtbd11	0.100766	-1.16001	0.615943	-1.04011	0.452355	-1.04668
Rpl9	0.100927	1.12982	0.28102	1.08248	0.791495	1.0218
Dio3	0.100932	-1.18	0.658964	1.05761	0.460913	-1.07399
Stmn2	0.101079	-1.09875	0.0551329	-1.1252	0.0683158	-1.10946
Psmc3ip	0.101234	1.08397	0.497892	-1.03357	0.272947	1.05519
Gpx8	0.101272	1.15351	0.851277	1.01462	0.410877	1.06514
Inafm1	0.10146	-1.14456	0.780483	-1.02452	0.022465	-1.21781
Npc2	0.101567	1.06262	0.0889404	1.06627	0.133947	1.05796
H2afy	0.101726	1.07235	0.496207	1.02777	0.0370181	1.09389
Kif20a	0.102095	1.10635	0.00643129	1.18796	0.0143151	1.16629
Rab33b	0.102132	-1.08342	0.392532	-1.04563	0.141833	-1.07588
LOC100125362	0.102218	-1.1625	0.00996853	-1.31125	0.762638	-1.02243
Ntn3	0.102462	-1.16473	0.132379	-1.15074	0.0711062	-1.16087
Hcn3	0.102517	-1.10518	0.499826	-1.03964	0.250454	-1.0693
Kcnc3	0.102556	-1.17249	0.213082	-1.11958	0.147177	-1.132
Tbc1d24	0.102649	-1.12951	0.323163	-1.07062	0.0866107	-1.11544
Pfdn5	0.10266	1.0987	0.540469	-1.03099	0.923596	-1.00215
Gas7	0.102793	-1.13426	0.0929079	-1.13437	0.0814342	-1.12922
Gpt2	0.102891	1.07963	0.651416	-1.01903	0.00430755	1.15284
Dcaf7	0.102951	-1.10204	0.0371244	-1.131	0.692215	-1.01822
Gprasp1	0.103111	-1.18221	0.0141587	-1.29923	0.457408	-1.05689
Shd	0.103146	-1.11595	0.65276	-1.03944	0.020476	-1.16718
Slc45a1	0.103457	-1.1116	0.987009	-1.00082	0.0428248	-1.14248
Tmem130	0.103527	-1.21869	0.219828	-1.16681	0.102203	-1.18831
Prdx5	0.103557	1.04986	0.807108	-1.00685	0.783868	1.0077
Map3k12	0.103608	-1.07395	0.0729324	-1.08087	0.201507	-1.05325
Gosr2	0.103865	1.05012	0.482993	-1.02002	0.345847	1.02805
Camk1	0.103871	-1.10888	0.363705	-1.0622	0.00350029	-1.22342
Dvl1	0.10393	-1.06778	0.629313	-1.02084	0.128905	-1.06209
Tnk2	0.103953	-1.12151	0.382167	-1.06346	0.306864	-1.07093
Smpd5	0.103997	-1.10744	0.90477	-1.00004	0.0083237	-1.18566
Reep5	0.104318	-1.10523	0.0279325	-1.14606	0.0499411	-1.11886
Mgrn1	0.104334	-1.08103	0.126024	-1.07535	0.0613274	-1.09064
Rbm8a	0.104686	1.06909	0.056394	-1.08419	0.276603	1.04522
Mcm7	0.1048	1.10377	0.329959	1.05914	0.248469	1.07601
Arf5	0.105106	-1.05067	0.506137	1.02011	0.192747	-1.04127
Acadvl	0.105206	1.08564	0.284526	-1.05459	0.720726	1.01488
Mrto4	0.1054	1.08102	0.729802	1.01399	0.441807	1.03528
Ankrd10	0.105549	-1.09847	0.3796	-1.0528	0.250316	1.07008
Rpl35a	0.105826	1.11146	0.974229	-1.00128	0.664156	1.02867
Neurod6	0.106065	1.16113	0.395126	1.05859	0.143298	1.13584
Sat2	0.106067	1.1013	0.936783	1.01193	0.939097	1.00625
Pigm	0.106466	-1.1131	0.117891	-1.10634	0.568706	1.04087
Ost4	0.10651	1.08058	0.487312	1.03448	0.921681	1.00677
Vps37d	0.106623	-1.06914	0.262654	1.04698	0.221915	-1.05232
Tmsb4x	0.107455	1.11356	0.313672	1.06823	0.255836	1.07773
Nasp	0.107493	1.08811	0.0722796	-1.10973	0.0593325	1.10537
Tst	0.10758	-1.06844	0.045419	1.09462	0.757813	-1.01284
Trim46	0.107644	-1.09049	0.169581	-1.07155	0.189475	-1.06716
Bcan	0.108274	-1.12222	0.581415	-1.04316	0.256338	-1.07955
Arnt2	0.108306	-1.10786	0.0989134	-1.11017	0.147222	-1.08785
Erp29	0.108405	1.05293	0.622488	1.01577	0.273812	1.03498
Chgb	0.108427	-1.16545	0.04511	-1.21296	0.115404	-1.13814
Rem2	0.108548	-1.15611	0.0497941	-1.20228	0.122576	-1.15111
Ttc9b	0.108611	-1.09762	0.456135	-1.04638	0.0385662	-1.13537
Zfp593	0.108841	1.09486	0.0256772	1.13689	0.245198	1.06824
RGD1311847	0.108953	1.07607	0.790375	-1.01129	0.513546	1.03127
Rpl21	0.109155	1.08763	0.802831	-1.01144	0.718328	-1.01694
Cd200	0.109298	-1.14982	0.0497922	-1.19896	0.180783	-1.10632
Fuca1	0.109382	1.07326	0.0462807	1.09177	0.158901	1.0656
Ap2a1	0.109694	-1.08153	0.342773	-1.04506	0.329184	-1.04601
Sst	0.110045	-1.26744	0.403717	-1.142	0.00320585	-1.50119
Vat1	0.110079	-1.06718	0.217978	-1.05073	0.995922	-1.00185
Mzt2b	0.110092	1.05489	0.00918971	1.09555	0.27892	1.03704
Ctsa	0.110234	1.07272	0.626676	1.02067	0.378413	1.03834
Mapk8ip1	0.110388	-1.05431	0.831873	-1.00764	0.0676717	-1.06271
Lancl1	0.110396	1.07254	0.193512	1.05841	0.439929	1.03695
Pcdhb9	0.110634	1.15468	0.709827	-1.02658	0.946174	1.00369
Ndufb6	0.110763	1.12626	0.0887296	1.14126	0.302017	1.07815
Tsnax	0.110773	-1.06421	0.00293304	-1.1308	0.484259	-1.0255
Cdk2ap2	0.110938	1.0654	0.240836	1.04547	0.780509	1.00812
Pwp1	0.111139	1.0579	0.240649	-1.04035	0.0303875	1.08051
Cdk2ap1	0.111232	1.12658	0.415717	1.05826	0.0257769	1.187
Isca1	0.111355	-1.06098	0.0383147	-1.08209	0.0597962	-1.0733
Wasf1	0.111661	-1.11093	0.286682	-1.06978	0.17724	-1.09121
Chrnb2	0.111778	-1.12201	0.188738	-1.09625	0.212713	-1.07617
Nr2f6	0.111982	-1.1418	0.197943	-1.11319	0.164121	-1.1264
Id4	0.112179	-1.15088	0.162148	-1.15101	0.326752	1.10694
Nhlh1	0.112234	1.16939	0.368743	1.07377	0.0228918	1.2755
Etnk1	0.112364	-1.12677	0.0280281	-1.18186	0.237042	1.09153
Trrap	0.112554	-1.1587	0.28558	-1.09398	0.912339	1.01741
RGD1564804	0.112776	1.06177	0.719563	1.01508	0.397215	-1.03364
Tubb4a	0.113046	-1.09537	0.179208	-1.07894	0.0201937	-1.14218
Dtx3	0.113112	-1.07953	0.390756	-1.04313	0.0303039	-1.10741
Uspl1	0.113163	-1.05582	0.0376496	-1.07656	0.974336	1.00174
Thap1	0.113404	1.06109	0.479526	1.02664	0.611039	1.01902
RGD1560394	0.113431	-1.12107	0.994661	-1.00991	0.12642	-1.12052
Dpcd	0.114102	1.07758	0.575268	-1.02899	0.268252	-1.05299
Ccnb1	0.114204	1.10253	0.0277202	1.14806	0.0982867	1.1067
RGD1306954	0.114359	1.10201	0.26569	-1.06967	0.693469	1.02317
Vcan	0.114525	-1.15285	0.0311972	-1.21503	0.930598	1.02904
RGD1562987	0.114584	1.08616	0.754622	1.0165	0.829278	-1.01072
Ccdc184	0.114639	-1.20935	0.52795	-1.08737	0.0489616	-1.2486
Ybx1	0.114919	-1.0851	0.850877	-1.01005	0.964397	1.00128
Pnp	0.115135	1.066	0.252018	-1.04341	0.472684	1.02855
Olig2	0.115202	-1.21688	0.231632	-1.18288	0.733731	-1.04126
Rgl2	0.115252	-1.07468	0.382149	-1.03795	0.917374	-1.00486
Fbxl14	0.115367	-1.06803	0.106292	-1.07531	0.845779	1.00917
Fam189b	0.115537	-1.09353	0.639523	-1.02136	0.841685	1.01583
Unc13a	0.115756	-1.17665	0.193067	-1.13309	0.257032	-1.07845
B4galt3	0.115842	-1.06347	0.370867	-1.03597	0.0599651	-1.0773
Celsr3	0.11591	-1.14496	0.547523	-1.04484	0.934283	1.01182
Rgs4	0.116483	-1.17094	0.132421	-1.16981	0.105461	-1.15333
2017-03-09	0.116486	-1.07557	0.120907	-1.0742	0.123215	-1.07282
Ddn	0.116734	-1.18125	0.467567	-1.06781	0.0360386	-1.21158
Dad1	0.116813	1.06093	0.632324	1.01752	0.164978	1.05488
Jup	0.116935	-1.11614	0.471067	-1.04698	0.224708	-1.07983
Zfp830	0.117231	1.07941	0.623858	-1.02554	0.0665667	1.09783
Csk	0.117359	-1.05868	0.514966	-1.02259	0.847111	-1.00836
Nrep	0.117705	-1.07467	0.104657	-1.07838	0.0496814	-1.09582
Sec62	0.117777	1.06412	0.00436354	-1.13376	0.153514	1.05959
Ncl	0.117844	1.09762	0.202626	-1.09584	0.549007	1.03228
Lsm1	0.117974	1.09493	0.702789	1.02045	0.95925	1.004
Zmat2	0.118012	1.08996	0.654701	-1.03249	0.172858	1.07442
Cyb5d1	0.11827	1.13431	0.62952	1.03667	0.0850237	1.16408
Saraf	0.118424	-1.08851	0.828266	-1.01079	0.393918	-1.04728
Tspan13	0.118602	-1.09304	0.15866	-1.08311	0.656754	-1.01752
LOC100911483	0.118613	1.10516	0.0613622	1.12696	0.2861	-1.07232
Tcf19	0.118695	1.10242	0.0348108	1.14185	0.0373435	1.14864
Alg2	0.118747	-1.09427	0.0336897	-1.13311	0.383621	-1.04568
Kbtbd7	0.118812	-1.12526	0.147398	-1.12492	0.325952	1.07843
Scd2	0.118813	-1.11091	0.0142043	-1.19406	0.563804	1.04077
Pcnp	0.119041	1.08183	0.184504	-1.07034	0.115223	1.08751
Sh3bp5l	0.119188	-1.05114	0.384578	-1.02834	0.366341	1.02979
Fgf11	0.119493	-1.14316	0.143371	-1.12999	0.211402	-1.1071
Ctxn2	0.119841	-1.30933	0.07639	-1.52448	0.103673	-1.33912
Eno1	0.120209	-1.05831	0.0213407	1.08956	0.201783	-1.04818
Tgif2	0.120257	1.1352	0.318826	1.07802	0.0362905	1.19808
Spata2L	0.12033	-1.15393	0.146986	-1.1344	0.244535	-1.08985
Mea1	0.120387	1.06363	0.566676	1.02187	0.495043	-1.0266
Dgkz	0.120478	-1.08904	0.414176	-1.04543	0.202505	-1.0701
Pax6	0.120707	1.12684	0.328582	1.07207	0.0194987	1.20963
Rnpep	0.121083	-1.0605	0.344707	-1.0358	0.237824	-1.04598
Acot1	0.121178	-1.11684	0.492571	1.05416	0.060266	-1.15339
Ap5b1	0.121204	-1.11333	0.563414	-1.04264	0.0780159	-1.13992
Rpl13	0.121306	1.09304	0.118543	1.09448	0.961055	1.00224
Snx11	0.12136	1.08204	0.780217	1.01175	0.215589	1.06082
Raly	0.121416	1.05934	0.615946	1.01729	0.106128	1.06175
Bud31	0.121422	1.09266	0.855685	-1.01113	0.695639	1.02371
Gys1	0.121712	-1.10364	0.82777	-1.00483	0.757208	-1.01364
Ftsj3	0.121721	1.08158	0.121125	-1.09401	0.103119	1.08779
Rab3a	0.122099	-1.06313	0.0749419	-1.07643	0.00558192	-1.12409
Nsa2	0.122324	1.10085	0.255012	-1.08627	0.426018	1.04367
Rps21	0.122361	1.18822	0.000574414	1.46404	0.273007	1.12947
Zfp467	0.122594	-1.09996	0.185013	-1.08036	0.528003	-1.03572
Stmn3	0.122595	-1.09001	0.458968	-1.0452	0.0402635	-1.12275
Bckdha	0.122841	1.08385	0.0127033	1.14211	0.250581	-1.05849
Prrt1	0.123311	-1.21697	0.493682	-1.07661	0.0701054	-1.20001
Arl8a	0.123618	-1.06807	0.323968	-1.0411	0.0133329	-1.11392
Ormdl2	0.123696	1.0791	0.29759	-1.05313	0.186659	1.06835
Marcks	0.123718	-1.12725	0.075396	-1.1497	0.883061	1.00036
Supt4h1	0.123801	1.06513	0.970907	-1.00137	0.0613029	1.07799
Gba	0.123954	-1.07292	0.692152	-1.01861	0.784049	-1.00797
Unc119	0.124189	-1.07372	0.604591	1.02003	0.248765	-1.0519
Lemd2	0.124298	-1.06495	0.149897	-1.05994	0.111732	-1.06552
Mmadhc	0.124611	1.09105	0.626662	1.02483	0.0234161	1.13605
Eif2d	0.124801	1.06075	0.10603	1.06477	0.50088	1.02661
Tmem185b	0.124847	-1.0834	0.0980891	-1.10034	0.380356	1.05169
Ctxn1	0.125127	-1.05988	0.75148	-1.01251	0.0103147	-1.1099
Pja1	0.125885	-1.0614	0.202556	-1.05118	0.886586	-1.00259
Cdc42ep5	0.126075	1.27411	0.694672	1.03428	0.232508	1.20359
Suclg1	0.126161	1.05146	0.141511	-1.0504	0.232853	1.03922
Gap43	0.126198	-1.11475	0.0598244	-1.15369	0.0556945	-1.13996
Fabp3	0.126399	-1.09357	0.184021	-1.08283	0.0413158	-1.13228
Mlx	0.126413	-1.07121	0.00573147	-1.14321	0.117779	-1.06963
Src	0.126461	-1.09803	0.310614	-1.06399	0.135828	-1.08972
Sf3b5	0.126566	1.11627	0.00633847	1.22506	0.455833	1.05311
Nkx2-1	0.126932	-1.61783	0.266237	-1.62564	0.91189	-1.04561
Slc35e1	0.126958	-1.05704	0.051953	-1.07467	0.964224	-1.00017
Tnks2	0.127005	-1.10346	0.0112284	-1.18702	0.333869	1.06112
Edc4	0.127156	-1.06595	0.220437	-1.05124	0.570241	-1.02216
Gdap1l1	0.127295	-1.06903	0.893841	1.00194	0.107252	-1.07403
Letmd1	0.127378	-1.0739	0.19074	-1.06262	0.665633	-1.01811
Pcyt2	0.127596	-1.06772	0.357637	-1.04119	0.920451	1.00697
RGD1559909	0.127938	-1.0616	0.822531	-1.00896	0.107161	-1.06819
Dync1h1	0.128056	-1.15808	0.202229	-1.12664	0.692252	-1.00795
Rplp0	0.128178	1.07196	0.0382578	1.10234	0.704964	1.02144
LOC500077	0.128207	1.08212	0.280497	1.05461	0.019769	1.13434
Rnf215	0.12846	-1.05951	0.0512695	-1.08154	0.767635	-1.01184
Ier2	0.128476	1.13397	0.0869336	1.14415	0.22468	1.11965
Fam65a	0.128706	-1.09175	0.0542867	-1.11707	0.124985	-1.08831
Ube2d1	0.129174	-1.08361	0.303825	-1.05739	0.572068	-1.02706
Ywhah	0.129392	-1.11964	0.0319589	-1.18669	0.534451	-1.03756
Rps10	0.129579	1.09757	0.00165704	1.23348	0.357262	1.05633
Kdm1a	0.129702	1.08203	0.139022	-1.08176	0.0113503	1.14299
Sgsm3	0.129722	-1.06109	0.783287	1.00978	0.156841	-1.05505
Celf5	0.129971	-1.12369	0.123704	-1.12176	0.116771	-1.10885
Fam64a	0.130189	1.12008	0.00256226	1.26761	0.269292	1.09231
Cs	0.130355	-1.063	0.0954447	-1.07056	0.468812	-1.02582
2017-09-05	0.130392	-1.07272	0.252176	-1.05402	0.0466753	-1.09627
Tubb3	0.130461	-1.0634	0.879138	-1.00719	0.0689347	-1.07957
Ctbp2	0.130467	1.06515	0.848812	-1.01619	0.010512	1.12369
Mtg2	0.130671	1.05965	0.969384	1.00052	0.0542392	1.07735
Cct3	0.130902	1.05969	0.354305	-1.03395	0.11076	1.06209
Magoh	0.131201	1.14606	0.567905	-1.05753	0.0371459	1.20681
Caly	0.131297	-1.22211	0.649722	-1.07323	0.0507529	-1.28434
Cdk5rap3	0.131339	1.05846	0.122834	1.0579	0.987462	-1.001
Psmb7	0.131368	1.06025	0.418749	-1.02972	0.745571	1.0117
Camsap3	0.131443	-1.09081	0.354221	-1.05237	0.376793	-1.04623
Pip5k1c	0.131459	-1.08787	0.325702	-1.05263	0.127022	-1.08355
Vps25	0.131706	1.05384	0.311368	1.03452	0.482461	-1.02152
Fhl1	0.132179	-1.14486	0.0752963	-1.17712	0.559032	-1.03794
Txndc15	0.132246	-1.06923	0.167072	-1.0621	0.0192828	-1.11373
Ndufb3	0.132401	1.05715	0.549317	-1.02296	0.189928	1.0506
LOC498122	0.132425	1.06381	0.379704	1.03478	0.882011	-1.00702
Msrb1	0.132497	1.09335	0.00640528	1.17879	0.0050529	1.18126
Zdhhc8	0.132565	-1.08385	0.304579	-1.05667	0.805747	-1.01345
Tmem55b	0.132712	-1.0543	0.399901	-1.02896	0.4977	-1.02352
Fchsd1	0.132733	-1.06554	0.754105	-1.01176	0.0421397	-1.09193
Rab6a	0.133329	-1.12033	0.120029	-1.13026	0.754539	1.02462
Otud5	0.133465	-1.05187	0.0611014	-1.06512	0.325184	-1.03241
Timm44	0.133573	1.0674	0.870527	-1.00814	0.383505	-1.03916
Pdia6	0.133817	1.06237	0.135565	-1.06742	0.0327286	1.09113
L3mbtl2	0.13424	-1.07229	0.262404	-1.04923	0.898191	-1.0043
Lypla2	0.134544	-1.04885	0.359877	1.03035	0.864658	-1.00552
Ruvbl1	0.134967	1.0616	0.779305	1.01001	0.548535	1.02203
Cacna1h	0.135044	-1.11088	0.459761	-1.05006	0.0779164	-1.1266
Slc27a4	0.13527	-1.06751	0.956156	-1.00027	0.854478	-1.0099
Ttyh1	0.135346	-1.08437	0.0466831	-1.11694	0.241078	-1.06604
Tex261	0.135418	1.06945	0.115416	1.07315	0.27386	1.05519
Gde1	0.135555	-1.06892	0.0590667	-1.08796	0.0662506	-1.08563
Mrpl40	0.135589	1.07375	0.636653	1.02178	0.0645576	1.09412
Eid1	0.135927	-1.08637	0.0924957	-1.10103	0.0617405	-1.10655
Stx1b	0.136245	-1.12022	0.0613323	-1.15067	0.0491328	-1.14593
Ptms	0.136326	-1.09702	0.579512	1.0302	0.162038	-1.09048
Uba52	0.136609	1.07583	0.0124851	1.13563	0.817184	1.00985
Mpdu1	0.136632	-1.05007	0.654445	-1.0149	0.01257	-1.09121
Rpl10	0.136711	1.05499	0.90169	-1.00386	0.176927	1.05027
P2rx2	0.136863	-1.16879	0.190311	-1.16874	0.235878	-1.11836
Hnrnpc	0.137106	1.06673	0.0382971	-1.0996	0.0327911	1.09905
Med9	0.137187	1.06848	0.991792	-1.00243	0.9015	-1.00618
Arhgef39	0.137314	1.07984	0.0749715	1.09326	0.579585	-1.03276
Irf2bpl	0.137387	-1.10957	0.419129	-1.06294	0.324699	-1.06818
Rpl39	0.137442	1.10824	0.767086	1.01898	0.763735	1.02629
Pus3	0.137566	1.13255	0.463604	-1.07764	0.0160103	1.21989
Exosc5	0.137571	1.08558	0.0284463	1.13179	0.884578	-1.00725
Camk2n1	0.137573	-1.14779	0.176085	-1.14171	0.0556572	-1.1754
Srpra	0.13771	1.06208	0.0463362	-1.08314	0.0609394	1.0784
Rplp1	0.137773	1.07287	0.0523339	1.09674	0.407347	-1.03997
Pet100	0.137774	-1.10635	0.0513378	-1.15826	0.00638686	-1.24341
Uqcc2	0.137827	1.11686	0.269508	1.08718	0.892017	-1.00702
mrpl24	0.138046	1.05984	0.0354236	-1.08748	0.616177	1.0191
2017-03-06	0.138072	-1.11099	0.031471	-1.17008	0.964852	1.00704
Gpx1	0.1382	1.10657	0.0242012	1.16934	0.096159	1.13193
Psma7	0.138578	1.0574	0.8336	1.00808	0.800002	1.0084
Ppp2r3b	0.138595	-1.09585	0.579005	1.02917	0.0266207	-1.14326
Clk1	0.138609	1.15464	0.386562	-1.11971	0.0180892	1.28943
Rn28s	0.138773	-1.37284	0.561794	1.06952	0.912164	1.06638
Diablo	0.138847	1.04922	0.0854673	1.05746	0.044095	1.06964
Anapc11	0.139151	1.06215	0.028936	1.09636	0.91589	-1.00239
Gramd1a	0.139266	-1.06535	0.280784	-1.04521	0.683142	1.01812
Atp6v1a	0.139437	-1.10388	0.0588911	-1.13566	0.364046	-1.05149
P3h4	0.13949	-1.14128	0.762433	-1.03105	0.0262351	-1.23261
Dolk	0.139581	-1.06073	0.326631	-1.03967	0.480768	-1.02633
Socs5	0.13961	-1.07645	0.0468754	-1.1045	0.164535	-1.06866
S100a16	0.139852	1.10338	0.327992	1.06559	0.991609	-1.00323
Elmod1	0.139873	-1.08719	0.0272459	-1.14652	0.000654849	-1.24669
Ier5l	0.140118	-1.17829	0.612241	-1.05988	0.590217	-1.03195
B9d2	0.140224	1.08415	0.135503	1.0854	0.7301	-1.02387
Ascl1	0.140499	-1.12891	0.43266	-1.06535	0.871112	1.00824
Zbed3	0.140566	1.07119	0.0359314	1.10238	0.378276	1.04184
Plcg1	0.140822	-1.08003	0.338499	-1.05024	0.976689	1.00402
Slirp	0.140857	1.14559	0.716054	-1.04091	0.195304	1.13788
Dhps	0.140966	-1.06363	0.921783	-1.0041	0.906833	-1.00611
Idi1	0.141022	-1.13596	0.0078862	-1.30706	0.878034	-1.01563
Pttg1ip	0.141093	1.06635	0.246309	1.05271	0.0533554	1.08666
Hirip3	0.141587	1.09161	0.469459	-1.05348	0.333204	1.05479
Rpl22l1	0.141653	1.23581	0.400334	1.11734	0.370962	1.17367
Slc39a1	0.141702	1.07013	0.696459	1.01708	0.265562	1.05146
M6pr	0.142052	1.06839	0.790222	-1.01511	0.0465796	1.09265
Sqle	0.142149	-1.10164	0.0194408	-1.2018	0.915766	1.00721
Ndfip1	0.142267	-1.1025	0.108956	-1.1164	0.451679	-1.04695
Ltv1	0.142563	1.08358	0.424185	-1.04915	0.261278	1.06004
Mrps33	0.143492	1.09433	0.995355	-1.00252	0.978638	-1.00147
Eif3g	0.143496	1.06273	0.173838	1.05678	0.790633	-1.00854
Slc2a1	0.143516	-1.12633	0.588807	1.05794	0.274921	-1.09356
Utp3	0.143523	1.08664	0.0211621	-1.14086	0.499357	1.03311
Taf7	0.14363	1.07979	0.384766	-1.05001	0.652236	1.01949
Tars2	0.143666	1.0619	0.428489	1.03308	0.0136803	1.11219
Trmt2a	0.143778	1.05114	0.517814	1.02165	0.456543	1.02563
Sft2d2	0.144122	1.13031	0.739504	1.0243	0.0996983	1.13703
Ppil2	0.144184	1.0645	0.451971	1.03329	0.737037	1.01572
Rbx1	0.144367	1.06307	0.629902	1.0198	0.1659	1.06138
Ubr4	0.144435	-1.15187	0.34467	-1.08564	0.798191	1.05912
Map6	0.144504	-1.15991	0.180409	-1.14985	0.140389	-1.13364
Slitrk3	0.144783	-1.16216	0.183411	-1.13908	0.267694	-1.10015
Tubb2b	0.145086	-1.05299	0.484124	-1.02522	0.00692741	-1.10943
Trmt112	0.145263	1.07502	0.339346	1.04693	0.144437	1.0762
Dlst	0.145736	-1.05008	0.0128357	-1.09411	0.865044	1.00485
Gsk3a	0.145858	-1.06183	0.235314	-1.05003	0.0537658	-1.08459
Zdhhc9	0.146186	-1.07344	0.0459663	-1.10297	0.707659	-1.01841
P4hb	0.146335	1.04418	0.960375	1.00155	0.102548	1.04945
Exosc9	0.146408	1.09999	0.0837544	-1.12065	0.0502185	1.13212
Syvn1	0.146455	-1.06208	0.316879	-1.04185	0.361394	1.03666
Rnf167	0.146817	-1.04272	0.11311	-1.0457	0.124908	-1.04551
Socs3	0.146871	-1.13697	0.280002	-1.09939	0.934865	1.0125
Hes1	0.146977	1.11436	0.0190019	1.19727	0.0400969	1.17706
Prkaca	0.147426	-1.04916	0.267555	-1.03746	0.526652	-1.02159
Atp5g2	0.147448	1.04324	0.00811055	1.08672	0.22026	1.03712
Thnsl1	0.147635	1.11844	0.925649	1.01107	0.120499	1.13224
Cptp	0.147978	-1.0911	0.785002	1.01644	0.616345	-1.02624
Zbed5	0.147996	1.07137	0.983698	-1.00134	0.0224834	1.11816
Cdo1	0.14842	-1.09813	0.121793	-1.11366	0.405782	-1.05039
Rfc3	0.148574	1.05957	0.162098	1.05562	0.820829	1.0099
Fscn1	0.148873	-1.07507	0.850451	1.00702	0.57215	-1.02964
Gtf3c6	0.148895	1.09148	0.686895	-1.02162	0.679445	1.03426
Araf	0.149005	-1.07305	0.0437706	-1.10822	0.21321	-1.05832
Snx5	0.149075	1.09746	0.387956	-1.05593	0.204273	1.0818
Myo1c	0.14933	-1.11446	0.567053	-1.04461	0.256131	-1.0829
Syngap1	0.149466	-1.12313	0.407502	-1.05989	0.066272	-1.14684
Tuba1a	0.149527	-1.06043	0.51329	-1.02736	0.159421	-1.06171
Gmfb	0.149843	-1.0688	0.0446271	-1.10134	0.318235	-1.0478
Cxxc5	0.14997	-1.06144	0.484716	-1.0259	0.799697	1.01232
Nop14	0.150113	1.07212	0.0933884	-1.09495	0.107749	1.08069
Crym	0.15048	1.09875	0.0490652	1.13151	0.0862868	-1.11547
Mark4	0.150516	-1.09741	0.388589	-1.0569	0.193817	-1.08304
Ppp3cb	0.15093	-1.10141	0.0560812	-1.13666	0.108242	-1.10896
Slc44a2	0.150939	-1.08156	0.906045	-1.006	0.460094	-1.04412
Slc2a8	0.151061	-1.07499	0.789664	-1.01576	0.168222	-1.06879
Stmn4	0.151615	-1.11227	0.0337065	-1.18116	0.0118031	-1.19868
Aprt	0.151806	1.08483	0.0173937	1.15884	0.696615	-1.0267
Chchd1	0.151842	1.12039	0.848857	1.01307	0.93541	1.01573
Psmb2	0.152139	1.06603	0.447057	1.03343	0.662484	1.01931
Aldoa	0.152268	-1.06846	0.805999	1.00997	0.057397	-1.09548
Epm2aip1	0.152479	-1.14282	0.087653	-1.17046	0.584707	1.06238
Rcan1	0.152596	-1.08002	0.103411	-1.09367	0.247721	-1.0593
Alas1	0.15279	-1.07426	0.184178	-1.06883	0.344474	-1.04405
Trim32	0.153027	-1.05748	0.0529636	-1.08164	0.887807	-1.00506
Chst1	0.153499	-1.0898	0.172956	-1.08921	0.479461	-1.03798
Hn1l	0.1536	1.08303	0.631979	1.02927	0.0103734	1.16339
Actr1a	0.153612	-1.0403	0.180945	-1.03789	0.220933	-1.03481
Actg1	0.153719	-1.05338	0.652482	-1.01714	0.660541	-1.0171
Mapre3	0.153874	-1.09093	0.361322	-1.0552	0.361933	-1.048
RGD1311188	0.154066	-1.0577	0.151964	-1.0572	0.236323	-1.04725
Capn10	0.154299	1.05316	0.251083	1.04069	0.626655	1.01715
Aip	0.154313	1.06055	0.363224	1.03755	0.346985	-1.04074
Dhx16	0.154391	1.0786	0.99286	-1.00149	0.326855	1.04971
Zcchc12	0.154657	-1.21806	0.128804	-1.27355	0.237419	-1.13443
Cdk1	0.15475	1.10065	0.0245065	1.16714	0.352747	1.07876
Eif3l	0.155178	1.03994	0.688441	1.01068	0.138507	1.04212
Phf5a	0.155713	1.06339	0.761929	-1.0127	0.0464886	1.09498
Cc2d1a	0.155745	-1.11584	0.248132	-1.09156	0.441756	-1.04453
Vasp	0.155866	-1.06805	0.139745	-1.071	0.56073	-1.02608
Tomm7	0.155879	1.07177	0.319484	1.0505	0.486367	1.03734
Cebpb	0.156001	-1.17057	0.588792	-1.03755	0.036439	-1.29409
Srsf10	0.156038	1.06928	0.122835	-1.09022	0.00179095	1.18531
Smn1	0.156043	1.0489	0.508742	-1.02096	0.172541	1.04627
Pdzd3	0.15628	-1.1278	0.868791	-1.01776	0.941134	1.02253
Ckap4	0.156334	-1.0631	0.234448	-1.05088	0.544816	-1.02406
Rfc2	0.156383	1.0827	0.414266	1.04412	0.577313	1.03539
Trnau1ap	0.156524	1.07195	0.900819	1.00561	0.477119	1.03346
Zfand2a	0.156526	-1.05808	0.121848	-1.06946	0.10192	-1.0738
Irs2	0.156624	-1.09866	0.64325	-1.02958	0.451766	-1.04205
Gtpbp2	0.156749	-1.04843	0.711062	-1.0138	0.496012	-1.02324
Sugp2	0.156804	-1.08586	0.168329	-1.07955	0.577413	-1.02408
Mfap1a	0.156898	1.0887	0.293254	-1.07679	0.29565	1.06511
Oraov1	0.157049	1.06383	0.204427	-1.05538	0.0449896	1.08866
Med29	0.157064	1.07689	0.097847	1.09033	0.557617	-1.03731
Prkra	0.157163	-1.07464	0.251561	-1.06541	0.578442	-1.0308
Pdia4	0.157377	1.07579	0.529254	-1.03969	0.00107119	1.21325
Atp6v0c	0.157489	-1.08156	0.561728	-1.03021	0.124407	-1.08355
Shisa7	0.15759	-1.18393	0.095263	-1.21168	0.138464	-1.13607
Pnpo	0.157686	-1.1199	0.0381114	-1.18528	0.43476	-1.06432
RGD1305178	0.158108	1.08469	0.936606	-1.00917	0.275954	1.06019
Polr2j	0.158234	1.06559	0.0886572	1.08105	0.823447	-1.00931
RGD1359290	0.158365	1.12273	0.650887	1.04381	0.803844	-1.01024
RGD1307100	0.158409	-1.17518	0.0133637	-1.35332	0.858098	1.03389
Tmco6	0.158568	1.08414	0.124251	1.09604	0.0712483	1.11489
Cipc	0.158806	-1.05837	0.0265541	-1.09893	0.317446	1.04167
Flrt1	0.158925	-1.1751	0.482351	-1.07596	0.447137	-1.04675
Prkar2b	0.158972	-1.11279	0.0488459	-1.17408	0.980147	1.013
Tbc1d10b	0.159092	-1.06199	0.494706	-1.02943	0.665989	-1.01917
Adcyap1r1	0.159542	-1.08569	0.11023	-1.10131	0.33289	-1.05698
Hist3h2a	0.15956	1.10755	0.428744	1.05403	0.117243	1.12255
Taf5l	0.159895	1.06678	0.982555	-1.00111	0.264957	1.04955
Usp9x	0.15999	-1.15009	0.0290256	-1.24564	0.736042	1.02943
Phyhipl	0.160285	-1.11049	0.0491087	-1.17099	0.839583	-1.00197
Cct5	0.160302	1.05129	0.603453	-1.01715	0.134045	1.05391
Phldb1	0.160415	-1.10338	0.28132	-1.07398	0.126549	-1.10595
Ifi27	0.160484	1.19503	0.270414	1.1335	0.0495185	1.31424
Appbp2	0.160488	-1.07649	0.01779	-1.1429	0.293727	1.05383
Cdc20	0.160553	1.10909	0.00600743	1.24166	0.0617322	1.16358
Zfp61	0.160755	1.14256	0.702281	-1.02863	0.359783	1.1133
Arvcf	0.160912	-1.08601	0.26077	-1.06864	0.72898	-1.02145
Phf10	0.161379	1.05537	0.0440803	-1.08615	0.00695962	1.11884
Gnas	0.161408	-1.0701	0.0285531	-1.11542	0.228111	-1.05536
Ormdl3	0.161428	1.06742	0.978165	1.00004	0.977749	1.00073
Pdcd4	0.161666	1.09257	0.936957	-1.02209	0.0934018	1.1124
Dclk1	0.162103	-1.12474	0.0344383	-1.19037	0.388602	-1.05987
Tubg2	0.163078	-1.09173	0.256274	-1.07168	0.128438	-1.09451
Gadd45g	0.163314	1.14838	0.204962	1.12282	0.0448552	1.22615
Ap2a2	0.163503	-1.06128	0.203741	-1.05385	0.203125	-1.05133
Brsk1	0.163685	-1.06578	0.397546	-1.03825	0.139437	-1.06898
Dpp8	0.163872	-1.08289	0.0164752	-1.15352	0.643661	1.02302
Slc48a1	0.163906	1.06122	0.0318596	1.09334	0.55724	-1.02392
Tmed1	0.163957	1.05319	0.729842	1.01178	0.676572	1.01652
Isoc1	0.164388	-1.09111	0.0711726	-1.12566	0.659254	-1.02406
B3galt5	0.164477	-1.17714	0.123942	-1.2013	0.0705579	-1.20352
Glrx5	0.164738	1.05415	0.884978	1.00625	0.468207	1.02662
Elof1	0.165019	1.06019	0.229886	1.05217	0.166642	1.06169
Ddx51	0.165031	-1.05215	0.278983	-1.04297	0.98244	1.00079
Klhdc4	0.165165	-1.17996	0.205593	-1.22133	0.0157664	-1.49277
Ufm1	0.165183	1.06759	0.870835	-1.00928	0.345338	1.0432
Kcnj2	0.165408	-1.17213	0.112736	-1.1703	0.176541	-1.15634
Prpsap1	0.165579	-1.05309	0.902029	1.00337	0.24846	1.04486
Psmd8	0.165769	1.05095	0.529314	1.02229	0.80575	1.00826
Yipf2	0.165798	1.07784	0.376241	-1.04433	0.880077	-1.00626
Lage3	0.165811	1.07113	0.211826	1.06241	0.618961	1.02356
Ccnd3	0.166044	1.13732	0.272065	1.09277	0.178765	1.11775
Gemin7	0.166049	1.05446	0.990955	-1.00027	0.390017	1.03541
Ak2	0.166967	1.0711	0.649313	1.02237	0.101361	1.08525
Ndn	0.16699	-1.1562	0.377878	-1.12011	0.405282	-1.09703
Vwa5b2	0.167017	-1.10484	0.941715	1.00911	0.12787	-1.10777
Fem1b	0.167554	-1.1078	0.0528941	-1.15386	0.502274	-1.02829
Cyb5r3	0.167591	1.05094	0.824061	1.00697	0.209112	-1.05012
Dtymk	0.167616	1.06867	0.529901	1.03019	0.30401	1.04964
Rab35	0.167693	-1.04212	0.0681937	-1.05639	0.36223	-1.02742
Tmem14c	0.167727	1.0755	0.90384	1.00573	0.629812	1.02432
Hip1r	0.167853	-1.09431	0.32356	-1.06524	0.043384	-1.13337
Cnrip1	0.168476	-1.09942	0.0915152	-1.12527	0.0500456	-1.1339
Tbca	0.16864	1.08221	0.275224	-1.06334	0.955952	-1.00393
Arf2	0.16894	-1.06948	0.154252	-1.07421	0.0883042	-1.08767
Sae1	0.168971	-1.04073	0.0903701	-1.05232	0.908187	1.00332
Atp6v1g2	0.169078	-1.11247	0.116916	-1.13733	0.063603	-1.14448
Chmp7	0.169499	-1.03647	0.0877663	-1.04721	0.15957	-1.03802
Paics	0.170061	1.06245	0.323725	-1.04175	0.207253	1.0536
Sh3bgrl3	0.17008	-1.06733	0.754586	-1.0161	0.638404	-1.02537
Creld2	0.170091	1.06918	0.887562	-1.0081	0.0178627	1.13225
Arhgap21	0.170455	-1.10564	0.0832378	-1.13456	0.58268	-1.03004
Gdi1	0.170496	-1.05389	0.0551514	-1.0803	0.252022	-1.04392
Htr1b	0.170968	-1.14797	0.148657	-1.17748	0.261377	-1.11186
mrpl9	0.171253	1.05678	0.922769	-1.00303	0.618469	-1.01783
Sfrp1	0.171483	1.12368	0.543484	1.04538	0.0703237	1.16574
Epn2	0.171636	-1.06364	0.183315	-1.06093	0.356684	-1.04041
Nudt21	0.171705	1.0454	0.797859	-1.00678	0.257598	1.03643
Ifrd2	0.171916	1.09888	0.552282	1.0401	0.0906713	1.12676
Mib2	0.172082	-1.07623	0.397997	-1.04657	0.100335	-1.08878
Fsd1	0.172235	-1.07919	0.287458	-1.05926	0.0540268	-1.11892
Ssbp4	0.172297	-1.095	0.313764	-1.07351	0.0441159	-1.14083
Btbd1	0.172427	-1.08554	0.0568208	-1.12451	0.877603	1.01142
Pck2	0.172514	1.07652	0.798865	-1.01296	0.771767	-1.0153
Ngdn	0.172603	1.05146	0.848712	-1.0087	0.305476	1.03601
Cfap20	0.172664	1.06381	0.57773	1.02611	0.147655	1.06887
Gas6	0.172675	-1.10916	0.398878	-1.06222	0.0770923	-1.14736
Ddx28	0.172719	1.07037	0.727971	1.01599	0.78263	1.015
Gspt2	0.172884	-1.18792	0.104177	-1.24055	0.339529	-1.08766
Tigd5	0.173213	-1.09643	0.721415	1.02055	0.300043	-1.06805
Tspy26	0.173219	-1.06276	0.478939	-1.0314	0.00254163	-1.15782
Hspa13	0.173365	1.06263	0.0463347	-1.09599	0.285237	1.04879
Snrpg	0.173446	1.14268	0.506989	1.07263	0.745225	-1.01535
Anp32e	0.173472	1.08199	0.894062	-1.01106	0.201682	1.07417
Rpl12	0.173726	1.15687	0.0292329	1.25709	0.622654	-1.06126
Mrpl49	0.173815	1.06825	0.659877	-1.01906	0.119679	1.07543
Lrfn3	0.173822	-1.07156	0.152787	-1.07328	0.104779	-1.08461
Polr2g	0.173823	1.08052	0.572324	1.03344	0.38021	1.05283
Stk25	0.173913	-1.03815	0.194693	-1.03639	0.012701	-1.07354
Tef	0.174043	-1.05863	0.184882	-1.05771	0.0696437	-1.08122
Pcsk7	0.174666	-1.05844	0.457451	-1.03286	0.733249	1.01339
Dlg4	0.174731	-1.08757	0.313441	-1.06182	0.0309822	-1.13311
Mfsd5	0.174928	-1.07079	0.446326	-1.04134	0.913752	1.00527
Qars	0.175747	1.05899	0.929394	-1.00475	0.868387	1.00662
Rrp9	0.175785	1.06289	0.43994	1.03337	0.268811	1.04983
Tpbg	0.175799	1.07881	0.908637	-1.00429	0.557251	1.03857
Trappc3	0.176032	1.05171	0.819259	-1.01082	0.544204	1.02204
Nefm	0.176781	-1.1129	0.0241027	-1.2222	0.495274	-1.04501
Dpp3	0.177344	-1.06983	0.670181	-1.02521	0.419799	-1.04224
Ybx2	0.177361	-1.10711	0.839576	1.00475	0.650746	1.03081
Trim2	0.17749	-1.10943	0.089697	-1.14196	0.841223	-1.016
Gcdh	0.177606	1.07108	0.535524	-1.03163	0.471849	-1.03613
Pmepa1	0.177633	1.11336	0.366237	1.06601	0.0770057	1.15005
Pnck	0.177697	-1.20713	0.319089	-1.17919	0.123176	-1.21547
Ier5	0.177771	1.14367	0.0317301	1.22621	0.290404	1.11561
Ckmt1	0.177915	-1.13684	0.220818	-1.1246	0.0562734	-1.17457
Ap2b1	0.17793	-1.06052	0.0480584	-1.09331	0.801706	-1.00982
Uckl1	0.178184	-1.07195	0.127341	-1.08505	0.381459	-1.0418
Tmem259	0.178188	-1.07255	0.56259	-1.03404	0.551646	-1.03142
Ip6k2	0.178372	1.05045	0.0195563	-1.10005	0.149828	1.05532
Ttc5	0.178516	-1.0411	0.728108	-1.01035	0.106556	-1.04943
Stk40	0.178615	1.0861	0.852324	1.01236	0.20202	1.07855
LOC100911498	0.178731	-1.75083	0.313568	-2.2977	0.847894	1.31466
Hmg1l1	0.17929	1.0737	0.221706	-1.07042	0.447371	1.03588
Nenf	0.179453	1.08315	0.185471	1.0749	0.0647284	-1.10741
Dab2ip	0.179485	-1.07789	0.705895	-1.02063	0.530088	-1.0317
Mrpl38	0.179523	-1.04946	0.924578	-1.00534	0.117236	-1.05869
Snrk	0.179574	-1.07807	0.247392	-1.06479	0.337536	-1.04625
Tprg1l	0.17968	-1.07042	0.056966	-1.10725	0.605181	-1.02933
Recql4	0.17979	1.1189	0.0755594	1.16035	0.0716784	1.16842
Abca2	0.180214	-1.10755	0.457037	-1.0541	0.472382	-1.0437
Lztr1	0.180244	-1.06	0.44939	-1.03367	0.138967	-1.06483
Coro1a	0.180309	-1.06595	0.778379	1.00792	0.201585	-1.06425
Fam13b	0.180324	-1.09237	0.0107062	-1.20986	0.921356	1.00882
RGD1565784	0.180687	1.06742	0.808951	-1.01056	0.195546	1.06676
Aimp2	0.180824	1.05512	0.131785	1.06272	0.202738	1.05265
Rps28	0.180948	1.09186	0.764302	1.02221	0.976559	1.00403
Zkscan3	0.181215	1.06352	0.551575	-1.02825	0.0440659	1.09621
Jkamp	0.18136	-1.06744	0.0776831	-1.09731	0.856993	-1.00848
Uqcr11	0.181592	1.05194	0.0634276	1.07631	0.932689	1.00149
Chchd4	0.18162	1.06632	0.392344	-1.03925	0.126942	1.07973
Kctd17	0.182384	-1.06405	0.171271	1.06346	0.214592	-1.06063
Ndufs2	0.182819	1.03341	0.0525611	-1.04951	0.303738	-1.0253
Eif2s2	0.183171	1.09179	0.0893072	-1.14844	0.450113	1.04148
Rabac1	0.183282	-1.0644	0.16535	1.06107	0.0138359	-1.12362
Ankmy2	0.183584	-1.06206	0.00893634	-1.13594	0.135792	-1.06848
Ywhaz	0.183609	-1.05806	0.0102865	-1.12458	0.400154	-1.03725
Bace1	0.183638	-1.09301	0.197801	-1.09137	0.239151	-1.06824
Gnl3l	0.183672	-1.0917	0.0742966	-1.12752	0.329686	-1.04791
Srcin1	0.183774	-1.14821	0.607661	-1.05061	0.112382	-1.14036
Diras2	0.183963	-1.10669	0.34064	-1.07256	0.00121544	-1.30798
Psrc1	0.183964	1.10262	0.00064412	1.32725	0.115263	1.12812
Pdcl	0.183977	1.08332	0.860638	-1.02304	0.0417934	1.13132
Tfap2c	0.183988	1.15276	0.260139	1.11238	0.145953	1.18813
Celsr2	0.184065	-1.15734	0.694545	-1.03409	0.655862	-1.01017
Ajuba	0.184116	1.1385	0.16838	1.13127	0.0192461	1.25754
Rasl10b	0.184225	-1.16097	0.499865	-1.09426	0.108255	-1.18883
Isca2	0.184284	1.06788	0.400761	-1.04126	0.736489	1.01718
Six3	0.184335	-1.31117	0.264248	-1.34338	0.884226	-1.04
Rundc3a	0.184433	-1.04998	0.524867	-1.02402	0.0489807	-1.07512
Armcx3	0.184743	-1.10522	0.135356	-1.12189	0.452195	-1.06006
Dusp7	0.185709	-1.06952	0.17389	-1.07322	0.405539	-1.04005
Amigo3	0.185834	1.09717	0.326349	1.07186	0.00638932	1.2351
Zer1	0.186047	-1.08052	0.477948	-1.04004	0.947777	-1.00061
Mab21l1	0.186103	-1.20675	0.675395	-1.06109	0.233325	-1.14046
Paqr7	0.186323	-1.11176	0.506564	-1.0522	0.0806333	-1.14319
Zc3hc1	0.186386	1.04504	0.752392	1.00958	0.681393	1.01422
Hap1	0.18652	-1.25813	0.408586	-1.24469	0.807823	-1.02331
Fahd2a	0.186815	1.06704	0.766017	1.01527	0.672021	-1.01904
Npepps	0.187042	-1.07805	0.0133838	-1.165	0.672376	1.02451
Phlda3	0.187061	-1.18534	0.00266573	1.44174	0.309321	-1.14497
Abt1	0.187149	1.04351	0.824581	1.00716	0.346351	1.03102
Kat5	0.18757	-1.03962	0.0423627	-1.06534	0.0251186	-1.07259
Zfp579	0.187678	-1.07774	0.871423	1.00879	0.716693	1.02163
Blcap	0.188357	-1.07969	0.0322972	-1.13676	0.167642	-1.0789
Tuba1b	0.188609	-1.05603	0.785262	1.00902	0.0645235	-1.08194
Cops9	0.188883	1.07668	0.65558	1.02638	0.714382	-1.01965
Them6	0.188945	-1.08066	0.476014	1.03486	0.165815	-1.08263
Akap8l	0.189119	-1.09164	0.0214056	-1.1648	0.631399	-1.02506
Bcat1	0.189533	-1.06883	0.0136272	-1.14013	0.432335	-1.03499
Aen	0.189541	1.056	3.71423e-06	1.27194	0.0214542	1.10237
Kdm4b	0.189693	-1.07037	0.789492	-1.01088	0.453453	-1.03684
Pop7	0.189745	1.04545	0.812197	1.00814	0.901809	1.00525
Egfl7	0.189787	-1.11011	0.778368	-1.03046	0.0238317	-1.26608
Zwint	0.189869	-1.07095	0.0662768	-1.10704	0.258882	-1.0575
Grm2	0.189907	-1.12519	0.162167	-1.13252	0.994718	1.01164
Rab24	0.190217	-1.06498	0.137487	-1.07364	0.720014	-1.0173
Fkrp	0.190385	-1.09783	0.305032	-1.07633	0.533836	-1.04527
Aplp2	0.190987	-1.07775	0.01275	-1.16489	0.865618	1.01182
Sprn	0.191078	-1.14504	0.473479	-1.07602	0.0227021	-1.24839
Apex1	0.191256	1.0639	0.4218	1.03814	0.170038	1.06783
Dpysl5	0.191335	-1.08348	0.31062	-1.06372	0.422344	-1.0461
Sertad4	0.19152	-1.10302	0.0979112	-1.16263	0.24406	-1.11125
Sirt5	0.191851	-1.05029	0.386533	-1.0328	0.628602	-1.01713
Opa3	0.192065	1.06923	0.164982	1.07479	0.7227	1.02092
Slc38a7	0.192176	-1.06233	0.514002	1.02985	0.5468	-1.02588
Nfkbib	0.19245	1.0751	0.0661147	1.11217	0.296614	1.05895
Nhlrc1	0.192452	-1.07252	0.764255	-1.01828	0.522244	-1.03621
Ndel1	0.192492	-1.05832	0.0675732	-1.08679	0.685192	-1.01749
Coa4	0.192587	1.08814	0.136646	1.09872	0.185547	1.09613
Trim35	0.192819	-1.04154	0.120426	-1.05128	0.342518	1.03157
RGD1305587	0.19295	-1.08923	0.463424	-1.05316	0.0446188	-1.1469
Ralgds	0.193093	-1.05894	0.360011	-1.04135	0.189259	-1.05738
Lss	0.193117	-1.07481	0.180877	-1.08153	0.955501	1.00782
Fpgs	0.193142	-1.05202	0.978474	-1.00015	0.912286	1.00262
Nap1l5	0.193918	-1.23859	0.151024	-1.37584	0.36509	-1.11473
Gja1	0.194184	1.30179	0.916955	-1.00764	0.705805	1.04366
Prpf38b	0.194249	1.07476	0.099594	-1.11347	0.201461	1.07225
Ddx56	0.194327	1.06708	0.801846	-1.01151	0.649682	1.02416
Nfkbia	0.19455	-1.07132	0.509251	-1.03809	0.0728736	-1.10233
Urm1	0.194643	1.0699	0.0183556	1.13045	0.712767	-1.01855
Mmp15	0.194644	-1.0594	0.330067	-1.04444	0.582526	1.02403
Cdkn1c	0.194794	1.34997	0.746299	1.0663	0.999817	-1.00212
Tmed7	0.194983	-1.12186	0.504312	-1.07215	0.959862	1.00211
Ttll1	0.195175	-1.06013	0.102941	-1.07591	0.0278889	-1.10411
Mfn2	0.195424	-1.06391	0.0973665	-1.08261	0.471098	-1.03225
Adgrl1	0.195753	-1.12408	0.496811	-1.05624	0.305257	-1.07349
Gjd2	0.195988	-1.16244	0.195334	-1.20316	0.309463	-1.11763
Atox1	0.196685	1.0761	0.0294298	1.13787	0.728867	1.01939
Selenom	0.196695	1.11932	0.0921393	1.15824	0.89405	-1.0024
Zeb1	0.196921	-1.07746	0.121066	-1.09476	0.850946	1.01162
Srsf9	0.196925	1.0912	0.589463	1.0295	0.0684227	1.12515
Stip1	0.197052	1.04598	0.191155	-1.04799	0.0118531	1.09849
Ndufb11	0.197467	1.04867	0.0187686	1.09526	0.692344	-1.01594
Mtch1	0.197506	-1.05043	0.123267	1.05321	0.0824405	-1.06855
Sp9	0.197521	-1.23255	0.776244	-1.04771	0.785605	-1.01541
Timp2	0.197556	-1.08408	0.17463	-1.08565	0.00647601	-1.18569
Uba1	0.198184	-1.05244	0.0872391	-1.07183	0.905382	-1.00386
Rai1	0.198557	-1.11117	0.645879	-1.03077	0.659208	-1.02229
Dpy19l1	0.198566	1.123	0.442864	1.0523	0.123291	1.13363
Crabp1	0.198752	-1.23664	0.814177	1.01593	0.584909	-1.16148
Usp20	0.198781	-1.05689	0.60949	-1.02349	0.591213	-1.02219
Umps	0.198833	1.04992	0.545124	-1.02419	0.0171802	1.10218
Atrip	0.198875	-1.06046	0.197534	-1.05713	0.890261	1.00781
Gstm4	0.19917	1.05606	0.139164	1.06629	0.00054611	-1.17547
Supt20h	0.199276	1.0749	0.216032	-1.0748	0.178324	1.07686
Dpp7	0.19951	1.05824	0.0771832	1.07985	0.445276	1.03155
Tead2	0.200046	1.09448	0.12876	1.10756	0.0132195	1.20216
Pabpc1	0.200333	1.07102	0.504575	-1.03682	0.367276	1.04864
Lrrc57	0.200497	1.07076	0.525833	-1.0332	0.272324	1.06332
Usp22	0.200886	-1.10569	0.385141	-1.06959	0.0499372	-1.14173
Madd	0.201095	-1.09928	0.234628	-1.08604	0.265738	-1.06645
Hexdc	0.201098	-1.0668	0.921021	-1.00614	0.383398	-1.04687
Samm50	0.201546	1.03536	0.365671	1.02473	0.946692	1.00159
Kif5c	0.201581	-1.12111	0.0941768	-1.16202	0.338288	-1.0598
Hexim2	0.201773	1.06904	0.183602	1.07433	0.774255	1.01294
RGD1564379	0.201787	-1.06139	0.677242	-1.01958	0.191545	-1.06352
Mvk	0.202096	-1.07597	0.533518	1.02639	0.788962	1.00767
Man2a2	0.202342	-1.12004	0.341555	-1.08175	0.201899	-1.09587
Calr	0.202471	1.05279	0.205183	-1.05015	0.020238	1.10139
Enho	0.202526	-1.1005	0.173862	1.08076	0.0960538	-1.1333
Prelid1	0.202694	-1.04324	0.232326	1.03775	0.259859	-1.03871
Zfp213	0.203287	-1.06044	0.538252	-1.03117	0.869957	-1.01145
Gps1	0.203446	1.04567	0.74121	1.01147	0.434336	1.02736
Smpd4	0.20383	-1.06328	0.175713	-1.0669	0.407107	-1.0383
Alad	0.204069	1.04366	0.0153829	1.08979	0.973595	1.00031
Plk2	0.20441	-1.05749	0.0109755	-1.13699	0.21733	-1.05953
Pgam1	0.204642	-1.04319	0.875232	-1.00517	0.994963	-1.0006
LOC100360846	0.204789	1.05793	0.346345	1.04406	0.997484	-1.00034
Hmg20b	0.205102	1.10089	0.160345	1.11144	0.0743751	1.1614
Map4	0.205251	-1.07727	0.0757985	-1.10871	0.292135	-1.05872
Dynll2	0.205461	-1.08785	0.0178078	-1.18095	0.63937	-1.02262
Dusp3	0.205745	-1.08383	0.112379	-1.10286	0.00911149	-1.19414
Ttc30b	0.205957	1.06517	0.82889	-1.01801	0.0497085	1.10772
Snrpc	0.206088	1.06499	0.990618	1.00031	0.655511	1.02573
Fam84a	0.206373	-1.09952	0.748766	-1.03292	0.474834	1.06017
Dhrs1	0.206697	-1.0591	0.382682	1.04227	0.654422	1.02038
Gadd45gip1	0.206706	1.05663	0.754808	1.01475	0.865785	1.00942
Trappc10	0.206826	-1.07133	0.200783	-1.07073	0.751846	1.02036
Ficd	0.207034	-1.07955	0.487853	-1.04158	0.258771	-1.06863
Asmtl	0.207179	1.07635	0.812025	1.01149	0.359232	-1.05649
Plagl1	0.207646	-1.16983	0.565657	-1.06725	0.845794	-1.00889
Slc9a3r2	0.208158	-1.11144	0.922492	1.01296	0.27856	-1.099
Ndufa4l2	0.20819	-1.09215	0.67392	1.02679	0.842185	-1.01102
Mapk8ip3	0.208259	-1.09802	0.32871	-1.0726	0.123903	-1.10284
Ccdc71	0.208513	-1.07005	0.562214	-1.03254	0.0131854	-1.14159
Wbscr22	0.208739	1.05386	0.449756	1.03138	0.00652463	1.13127
Nutf2	0.208745	1.05278	0.358007	-1.03553	0.0564648	1.0818
Rbm7	0.209041	1.07922	0.336996	-1.06917	0.427601	1.04418
Plekha1	0.209157	-1.12752	0.188784	-1.13852	0.949207	1.00892
Cct4	0.209351	1.04879	0.111533	-1.06225	0.182756	1.05145
Gtf2h4	0.209778	1.06321	0.155736	1.07272	0.0337666	1.11017
Birc5	0.209797	1.08196	0.00372056	1.20864	0.2201	1.0794
RGD1565033	0.21007	-1.13104	0.154044	-1.1332	0.0619536	-1.18776
Zfp524	0.210221	1.10108	0.083905	1.1321	0.307126	1.07251
Glis2	0.211235	-1.07507	0.225642	-1.07249	0.854205	-1.00865
Rae1	0.21132	1.04889	0.496675	1.0257	0.483716	1.02637
Ap5z1	0.211336	1.08145	0.177116	1.08558	0.219058	1.07431
Bmi1	0.211382	1.07091	0.550438	-1.03538	0.0767626	1.104
Mapk1	0.211443	-1.06787	0.128656	-1.08463	0.705972	1.02012
Zfp496	0.211884	1.05799	0.31028	1.04548	0.0834542	1.08218
Kif1b	0.212118	-1.15942	0.273002	-1.12801	0.286986	-1.06632
Pex19	0.21268	1.04034	0.838377	-1.00558	0.494572	1.02182
Rbm5	0.212839	-1.07124	0.0202512	-1.15233	0.958271	1.00263
Penk	0.212869	-1.13189	0.731948	-1.04728	0.2505	-1.15939
Shkbp1	0.212896	1.08262	0.0776495	1.11499	0.101627	1.10537
Stx12	0.212906	-1.04876	0.0184395	-1.09959	0.158149	-1.0539
Tmem198b	0.213798	1.08857	0.71331	1.02452	0.00815299	1.19115
Mid1ip1	0.214239	-1.07397	0.194381	-1.07725	0.202867	-1.07406
Mt3	0.214369	-1.14032	0.414563	1.05474	0.0638117	-1.20591
Slc25a23	0.214657	-1.07241	0.702678	-1.01843	0.0771495	-1.09801
Rnf24	0.21476	1.16011	0.109377	1.20987	0.190969	1.21931
Gpkow	0.214813	-1.05587	0.15135	-1.06417	0.718058	-1.01323
Dnph1	0.215039	1.08426	0.00997526	1.19947	0.46625	-1.04711
Mgat3	0.215132	-1.10059	0.807384	-1.01988	0.299583	-1.07015
Gng2	0.215354	-1.08522	0.210852	-1.08804	0.134885	-1.09978
Ccdc94	0.215356	1.04358	0.0852392	-1.06102	0.508185	-1.02287
Pdcd6	0.215501	1.06351	0.629442	-1.0226	0.435462	1.03946
Tctex1d2	0.215693	1.08929	0.952011	-1.00489	0.217952	-1.08389
Msl3	0.215972	1.07472	0.721104	-1.03203	0.0818504	1.11351
Fbl	0.216183	1.05961	0.843372	-1.00878	0.0771474	1.0847
Hadhb	0.216577	1.08959	0.973491	1.00428	0.0564077	1.1398
Nudt14	0.216797	1.07315	0.00654178	1.18689	0.461142	-1.05216
Kif5a	0.217069	-1.12907	0.177246	-1.13716	0.031548	-1.20069
Apc2	0.21718	-1.10497	0.570553	-1.04498	0.482644	-1.04506
Ganab	0.217274	1.05077	0.275881	-1.04414	0.0253447	1.09443
Dnajc9	0.217647	1.06069	0.707599	1.0171	0.0333716	1.11238
Ly6h	0.218055	-1.08049	0.750323	-1.02382	0.0724294	-1.11784
Ddx5	0.218147	1.06336	0.0436378	-1.12132	0.149599	1.07309
Spag5	0.218377	1.10777	0.10528	1.13951	0.234525	1.111
Tmeff1	0.218651	-1.08422	0.0776088	-1.12823	0.809203	-1.00506
Puf60	0.218739	1.04092	0.779478	-1.01018	0.410611	-1.02722
Sirpa	0.219071	-1.09663	0.152371	-1.11138	0.137155	-1.10783
Arf6	0.219155	-1.04246	0.0696601	-1.06599	0.602385	1.01984
Psme1	0.219251	1.05588	0.0876907	1.07581	0.419386	1.0361
Ubl3	0.219342	-1.05397	0.258815	-1.05102	0.393745	-1.03664
Foxj2	0.219456	-1.08027	0.159457	-1.08555	0.927619	1.00731
Rgma	0.219568	-1.11747	0.856393	1.00255	0.926737	-1.01512
Lrrc8b	0.21966	-1.10769	0.39691	-1.06619	0.169969	-1.10237
Dnlz	0.219795	1.06671	0.327302	1.05046	0.549105	-1.0372
Ptprn	0.21983	-1.09437	0.352739	-1.06457	0.134518	-1.10102
Pcna	0.21993	1.09232	0.979286	1.0086	0.0196621	1.18956
Fam117b	0.219974	-1.1014	0.0268907	-1.19017	0.79866	-1.01091
Fam20c	0.22032	-1.05826	0.213698	-1.06098	0.156102	-1.06714
Wdr47	0.220514	-1.08368	0.0357816	-1.15677	0.861079	-1.01574
Tmem127	0.220584	-1.05002	0.0219725	-1.09845	0.90532	1.00613
Hjurp	0.220774	1.1346	0.0369608	1.22917	0.289457	1.12442
Mras	0.221023	-1.05423	0.0561268	-1.09056	0.176627	-1.0602
Mvb12a	0.221134	-1.05472	0.625863	1.01978	0.0358772	-1.09805
Akap5	0.221502	-1.2319	0.117618	-1.52824	0.148569	-1.35906
Myl6	0.221533	1.07949	0.095687	1.11283	0.52621	1.04462
Ccng1	0.221661	-1.06741	0.089225	1.08762	0.606205	1.02352
Gnb1	0.221692	-1.03546	0.0372722	-1.06341	0.347072	-1.026
Rasl2-9	0.221776	1.07425	0.369829	1.05252	0.212338	1.07815
Creb3	0.221781	1.04188	0.811559	-1.00681	0.37632	1.02972
Cinp	0.222431	1.06925	0.908837	1.00683	0.369585	1.04838
Rps29	0.222513	1.1219	0.916753	-1.00049	0.512541	1.06203
Clta	0.223041	-1.04021	0.0315238	-1.07506	0.261865	-1.03715
Rpa2	0.223169	1.07152	0.0534339	1.12257	0.0160002	1.15894
Polr3c	0.223246	1.05007	0.350589	-1.03703	0.0710903	1.0785
Ptgds	0.223296	2.57921	0.473114	1.49232	0.888361	-1.07723
Snrnp40	0.223939	1.04762	0.696099	-1.01345	0.143843	1.05869
Rbmxrtl	0.224742	1.04736	0.176894	-1.05372	0.133088	1.05934
Prpf3	0.224847	1.06096	0.267304	-1.06137	0.0163847	1.13722
Ddx1	0.224899	1.05933	0.0557917	-1.10143	0.0552242	1.09444
Zfp259	0.225273	1.03824	0.542262	-1.0186	0.532072	1.01944
Ist1	0.22534	-1.05232	0.0472744	-1.09556	0.947214	-1.00205
Plxnd1	0.225594	-1.12553	0.277975	-1.11558	0.0687976	-1.19202
Sapcd1	0.225624	-1.14712	0.444166	1.06888	0.0583798	-1.21191
Cplx1	0.225724	-1.07508	0.685964	-1.02459	0.0371543	-1.15085
RGD1564664	0.226045	-1.14756	0.814058	-1.04762	0.423947	-1.10797
Cab39	0.226321	-1.06572	0.139705	-1.08228	0.950606	-1.00411
Dnajc30	0.22684	1.0782	0.366826	1.06879	0.884999	-1.00761
Alkbh1	0.22686	1.05227	0.718682	-1.01605	0.0756867	1.07978
Clptm1	0.227463	-1.04664	0.036906	-1.08167	0.591613	-1.02126
Efna2	0.22755	-1.0836	0.350861	-1.06823	0.556126	1.04776
Timm22	0.227566	1.05089	0.288721	-1.04603	0.416522	-1.03357
B4galt2	0.227815	-1.03829	0.523355	1.01987	0.0963183	-1.05381
Mettl3	0.227933	1.0468	0.440729	-1.02857	0.000249228	1.17086
Hsd17b10	0.228085	1.05953	0.726174	1.01948	0.519406	1.03226
Pycr2	0.228114	1.0469	0.323012	1.03709	0.0423407	1.08465
Ung	0.228255	1.09287	0.841109	1.01295	0.0227145	1.19928
RGD1597339	0.228377	1.06984	0.521215	1.03897	0.0508454	1.12217
Supv3l1	0.228389	1.06419	0.764402	-1.01523	0.158761	1.07257
Emc8	0.228674	1.05454	0.281166	1.04798	0.417824	1.03505
Trex1	0.228841	1.07656	0.0349745	1.14284	0.328454	1.05972
Hs3st1	0.229503	-1.07349	0.0589909	-1.12769	0.0363817	-1.14403
Cog4	0.229676	1.03911	0.335439	-1.03156	0.237075	1.03923
Eif3k	0.229692	1.06321	0.151872	1.07642	0.768718	1.0123
Cct7	0.229965	1.03613	0.189066	-1.03996	0.289057	1.03081
Klhdc8a	0.230168	-1.06669	0.438004	-1.04753	0.0915518	-1.10496
Rpusd1	0.230318	1.05228	0.047105	1.09086	0.133348	1.06579
Praf2	0.230363	-1.05021	0.428145	-1.03171	0.309022	-1.0396
Ptprz1	0.230464	-1.11843	0.116501	-1.15318	0.475821	1.06303
Nap1l2	0.23068	-1.13003	0.0695595	-1.2126	0.520033	-1.06109
Rnh1	0.230841	1.06914	0.265319	1.06382	0.853647	1.01435
Fam65b	0.231329	-1.05309	0.877252	1.0047	0.255511	-1.05091
Psmb5	0.231506	1.05884	0.0258357	1.11712	0.773547	-1.01552
Cox7b	0.231633	1.08183	0.75287	-1.01886	0.845149	-1.00694
Neurod2	0.231997	1.13014	0.401174	1.07208	0.488012	1.07158
Slc35a1	0.232357	1.11169	0.730884	-1.05238	0.135792	1.1521
Aurkb	0.232594	1.0962	0.0137298	1.21726	0.162708	1.12673
Prpsap2	0.232655	1.05861	0.433617	-1.03752	0.783508	1.01122
Eci2	0.232809	1.05129	0.498436	-1.02641	0.291425	-1.04384
Pcdhb5	0.232891	1.08388	0.436426	1.06235	0.623854	1.04152
Zfp691	0.233493	1.08889	0.151001	1.09903	0.500091	-1.04271
Atmin	0.233637	-1.06039	0.0607936	-1.09836	0.823942	1.0138
Abcf2	0.234045	1.04224	0.416796	-1.03159	0.014436	1.09555
Spint2	0.234127	-1.05383	0.735612	-1.0112	0.00750235	-1.13987
Vopp1	0.234219	-1.0762	0.025687	-1.16463	0.485306	-1.0409
Mrps25	0.234225	1.06438	0.754521	-1.01392	0.336969	-1.0448
Ing4	0.234226	1.04581	0.884867	-1.0064	0.142086	1.05562
Pja2	0.234234	-1.07244	0.0139475	-1.15984	0.784671	-1.01257
Nf1x	0.234478	1.19089	0.414061	1.10562	0.741827	1.06732
Cyp26b1	0.234512	-1.09859	0.578883	-1.03442	0.470962	-1.06319
Osgep	0.234567	1.06226	0.699419	-1.02269	0.030007	1.12313
Hdgfrp3	0.234909	-1.1018	0.0627757	-1.16646	0.579936	-1.04173
Gsto1	0.234911	-1.06567	0.147359	-1.08453	0.000432946	-1.23528
Cd3eap	0.234949	1.09561	0.415086	-1.05607	0.93503	-1.00519
Clcn6	0.234975	-1.08315	0.0934956	-1.11908	0.533253	-1.03114
Pmm2	0.235386	1.07052	0.552631	1.03378	0.36064	1.05202
Ilvbl	0.235405	-1.05878	0.425084	-1.03903	0.00164821	-1.18122
Kidins220	0.235672	-1.08623	0.00934893	-1.2051	0.668176	-1.02373
Cap1	0.235787	1.04031	0.695607	-1.01347	0.0867269	1.05957
Lsm6	0.236042	1.07269	0.629176	-1.03557	0.575946	1.03061
Topors	0.236285	1.0617	0.0613825	-1.11174	0.193399	1.06534
Fam181b	0.2363	-1.08448	0.168476	1.08561	0.758192	1.01191
Sfrp2	0.23638	-1.09181	0.94851	-1.01376	0.223983	1.08233
Pmvk	0.236415	1.06554	0.143891	-1.08612	0.624098	-1.0251
Aldh7a1	0.2365	1.07264	0.56274	1.03208	0.312269	1.05998
Ddx49	0.236508	1.05407	0.106209	1.07422	0.800977	-1.01328
Cdkn2aipnl	0.237068	1.04068	0.181357	1.04611	0.378904	1.03101
Cdipt	0.23723	-1.03491	0.0789051	-1.0522	0.472321	-1.0201
Pou3f1	0.237267	-1.11207	0.443463	-1.07187	0.350351	-1.08385
Wdr74	0.237321	1.0498	0.0671633	1.07794	0.712533	-1.01687
Dedd	0.237373	1.04202	0.509285	-1.02296	0.925446	-1.00304
Nono	0.2377	1.04565	0.0745526	-1.07463	0.0524174	1.07693
Rnf126	0.237745	-1.07365	0.99336	-1.00649	0.0207736	-1.14847
Tmx4	0.237984	-1.12059	0.118653	-1.17199	0.547413	-1.03587
Dennd5a	0.23801	-1.05267	0.0484141	-1.09129	0.33784	1.04509
Vipas39	0.238146	1.05693	0.481818	-1.03131	0.59413	1.02375
Cct6a	0.238152	1.05129	0.0124183	-1.12112	0.065694	1.081
Adam15	0.238219	-1.08749	0.812137	1.03052	0.0852073	-1.18166
Mcm2	0.238402	1.10253	0.37919	1.06899	0.071076	1.17935
Timm13	0.238815	1.06109	0.00738085	1.15146	0.922645	-1.00788
Hspa9	0.238921	1.04989	0.00556091	-1.14529	0.0963875	1.0726
Ddx21	0.238959	1.05848	0.0638281	-1.10269	0.0104256	1.13836
Nadk	0.238979	1.04252	0.0658276	-1.0674	0.150704	1.0524
Ddx18	0.239212	1.06567	0.107572	-1.0874	0.0181382	1.13653
Morn4	0.239242	-1.04676	0.269779	-1.04441	0.00055092	-1.16145
B4galnt4	0.239506	-1.04862	0.574192	-1.0219	0.118079	-1.06358
LOC100910237	0.239801	1.12323	0.428945	1.05804	0.107543	1.15489
Gemin6	0.239947	1.08439	0.473534	-1.04189	0.269994	1.08119
Zmynd11	0.239949	-1.07251	0.0130924	-1.1598	0.514192	-1.03555
Pik3r2	0.240146	-1.0571	0.732226	1.01527	0.0761935	-1.08962
Psmd4	0.240185	1.03959	0.297781	-1.03492	0.218987	1.04063
Mtmr4	0.240347	-1.04535	0.0167176	-1.10587	0.168248	1.05788
Calm1	0.240564	-1.0658	0.0245415	-1.13968	0.0994713	-1.09549
Sfxn1	0.240594	-1.07272	0.242639	-1.07423	0.231249	-1.07298
Samd14	0.241404	-1.08	0.952747	-1.0043	0.235563	-1.07744
LOC689574	0.241488	1.06216	0.350903	1.04599	0.65298	1.02353
Abhd11	0.241575	1.04829	0.229101	1.04862	0.970288	-1.004
Ivns1abp	0.241826	1.06547	0.109837	-1.10663	0.181168	1.07388
Grpel1	0.241861	1.04395	0.757272	-1.01094	0.646366	1.01614
Tmem30a	0.242136	-1.09146	0.379388	-1.07487	0.765131	1.03089
Mrpl50	0.24224	1.09904	0.830091	-1.01798	0.475759	1.05687
Gdf11	0.242449	-1.0669	0.00240021	-1.20807	0.758081	1.01821
Msl1	0.2432	-1.04962	0.00731462	-1.12568	0.694705	1.018
Timm10	0.243349	1.0818	0.852826	-1.00651	0.418275	-1.04557
Hdac1l	0.243806	1.05689	0.36368	-1.04185	0.257092	1.0581
Ube2j1	0.24403	-1.05371	0.111447	-1.07542	0.144649	-1.06239
Arpc3	0.244043	1.0539	0.389232	1.03784	0.993144	1.00175
Serbp1	0.244142	1.04482	0.0434063	-1.09095	0.547888	1.02146
Terf2ip	0.244222	-1.04938	0.019822	-1.10913	0.970455	-1.00192
Smarca5	0.244278	1.07476	0.17593	-1.10976	0.0162378	1.17194
Stx4	0.244432	1.06367	0.331078	-1.06002	0.452918	1.04209
Zfp444	0.244857	-1.06734	0.759251	-1.01796	0.931068	-1.00106
Npm1	0.244903	1.07603	0.210228	-1.104	0.181844	1.09473
Napg	0.245054	-1.07012	0.0365058	-1.13381	0.789063	-1.00868
Pin1	0.24521	1.03855	0.88462	-1.00461	0.25093	-1.03852
Kctd13	0.245232	-1.03999	0.625918	1.01658	0.0788681	-1.06304
Zmiz1	0.245261	-1.09983	0.37558	-1.07054	0.884118	1.02578
Hdgf	0.245515	1.04667	0.33374	1.03797	0.332805	1.0381
Manbal	0.245547	-1.04648	0.928818	-1.00473	0.254828	-1.04638
Azi2	0.245708	1.0403	0.403887	-1.02931	0.356794	1.03221
Mrpl2	0.245819	1.06274	0.970511	-1.00262	0.0757629	-1.10708
Nicn1	0.245935	-1.05015	0.0745351	-1.07988	0.870805	-1.00475
Bex1	0.245985	-1.0912	0.0514712	-1.17162	0.0386415	-1.16358
Pnmal2	0.246297	-1.10524	0.137232	-1.14009	0.130743	-1.11628
Rchy1	0.246595	1.07914	0.581056	-1.03376	0.263688	1.0771
Camk2b	0.246612	-1.08469	0.375103	-1.05871	0.0294728	-1.16096
Kif3c	0.246715	-1.05717	0.119392	-1.07951	0.227606	-1.05591
Yod1	0.246981	-1.09587	0.0411915	-1.17723	0.317046	-1.0688
Npdc1	0.247302	-1.04049	0.713931	1.01304	0.103447	-1.0589
Lrrc75b	0.24743	-1.12671	0.153183	-1.1567	0.293941	-1.09021
Nsg1	0.247508	-1.052	0.126669	-1.07319	0.0312427	-1.10067
Emc10	0.247646	-1.0414	0.89456	-1.00469	0.73686	-1.01243
Aimp1	0.248372	1.05045	0.0612621	-1.08764	0.569257	1.02343
Pnma3	0.248472	-1.14604	0.077901	-1.22962	0.324354	-1.08489
Nxt1	0.24865	1.07523	0.831962	1.01607	0.344368	1.06793
Suox	0.248791	-1.06588	0.142023	-1.08647	0.278133	1.05899
Slc37a4	0.248936	-1.05476	0.319432	-1.04854	0.514483	-1.03116
Cops5	0.249178	1.05268	0.0874095	-1.08622	0.53626	1.02534
Ncln	0.249218	-1.05775	0.57684	1.02279	0.218245	-1.05959
Tmem177	0.24948	-1.06782	0.408059	1.04575	0.399654	-1.04435
Bysl	0.249547	1.07597	0.862635	1.00579	0.0793859	1.13072
Xpo6	0.24961	-1.05265	0.23899	-1.05262	0.516727	1.0301
Pop4	0.249997	1.074	0.893557	-1.00822	0.540387	1.03805
Heca	0.250242	-1.09652	0.249778	-1.09733	0.735045	-1.02525
Asphd2	0.250273	-1.0618	0.951331	1.00111	0.603845	1.02457
Mrpl41	0.250347	1.05137	0.680456	-1.01566	0.925029	-1.00383
Rpsa	0.250557	1.05645	0.0517867	1.09769	0.502501	-1.03223
Tspyl4	0.250628	-1.07878	0.134103	-1.10523	0.0835863	-1.1114
Inha	0.250776	-1.08058	0.480349	-1.0489	0.218525	-1.07953
Fam83h	0.250824	-1.09002	0.94934	-1.0056	0.252179	-1.07862
Azin1	0.250964	-1.08902	0.102569	-1.13899	0.830302	-1.01862
Washc1	0.251247	-1.05684	0.200989	-1.06049	0.835109	-1.01369
Id2	0.251362	1.08585	0.101443	1.1244	0.660876	-1.05666
Smyd5	0.251516	-1.04021	0.625819	-1.01517	0.676544	-1.01458
Nit2	0.251696	1.09952	0.986966	1.00211	0.411315	1.07091
Mtmr9	0.252412	-1.08228	0.0678064	-1.1352	0.282588	-1.05684
Mrpl27	0.252578	1.04745	0.667885	1.01621	0.649631	1.01836
Pfn3	0.252983	-1.13832	0.750697	1.06964	0.0197694	-1.30322
Mpi	0.25307	1.03895	0.586219	-1.01955	0.300401	1.03513
Cyb561d2	0.253197	-1.06375	0.809452	-1.01036	0.132139	-1.08554
Hs6st1	0.253198	-1.0574	0.202206	-1.0643	0.834256	-1.0072
Mrpl20	0.25397	1.0552	0.876605	-1.006	0.909495	-1.00282
Nop9	0.254295	1.05535	0.735051	-1.01438	0.00683976	1.14235
Sec61b	0.254305	1.05875	0.46231	1.0363	0.00749943	1.16413
Uba2	0.254486	1.04071	0.0458947	-1.07662	0.154256	1.05328
Cdc42ep3	0.254574	-1.04902	0.0304559	-1.10225	0.22952	-1.05311
Tmed4	0.254617	1.05129	0.761591	-1.01841	0.0703716	1.0836
Ankra2	0.25485	-1.08476	0.207785	-1.09457	0.527597	-1.03856
Gpr12	0.255245	-1.0715	0.999039	-1.00111	0.131537	-1.08857
Mrpl35	0.255464	1.05795	0.6457	-1.02037	0.298933	1.05055
Phax	0.256366	-1.08122	0.0321094	-1.15297	0.251768	-1.08162
Igsf9	0.256428	-1.06613	0.572424	-1.03283	0.561986	-1.03042
Chchd10	0.256594	-1.18242	0.323196	-1.12387	0.218789	-1.19545
Atp5c1	0.256783	1.03934	0.102673	-1.05645	0.56878	-1.01856
Phpt1	0.257292	1.06759	0.0353713	1.13122	0.338552	-1.05313
Naa10	0.257348	1.04911	0.920488	1.00253	0.762432	1.01215
Rtn3	0.257474	-1.06649	0.0864702	-1.10471	0.66592	-1.01932
Tbrg1	0.257509	1.06046	0.189818	1.06739	0.330263	1.05261
Pttg1	0.257681	1.09526	0.0195173	1.20333	0.802655	1.02154
Amz2	0.257825	-1.04787	0.0600416	-1.08471	0.45761	-1.02746
RGD1561149	0.257982	-1.08994	0.931383	1.00115	0.835723	-1.00082
Pcdhb3	0.258151	-1.14523	0.321674	-1.11334	0.287775	-1.14291
Nap1l3	0.258239	-1.12145	0.11618	-1.1743	0.72423	-1.01509
Nup43	0.258464	1.06378	0.233996	-1.06271	0.114866	1.08894
Nrbp2	0.258631	-1.07332	0.800176	-1.01767	0.111447	-1.09686
RGD1562114	0.258643	1.09204	0.0908742	1.14621	0.00328141	1.30743
Ccna2	0.258757	1.11757	0.15181	1.1543	0.0513973	1.22433
Adam1a	0.25927	-1.0891	0.121729	-1.14616	0.381432	1.08967
Mrps34	0.259451	-1.06493	0.693622	1.01085	0.158415	-1.08074
Porcn	0.259809	-1.04915	0.899797	1.00688	0.232693	-1.05604
Adh5	0.260547	1.04522	0.311741	1.0394	0.284523	1.04264
Mad2l1	0.260734	1.09139	0.86805	1.01473	0.194801	1.09711
Srf	0.260823	-1.07254	0.182601	-1.09151	0.337697	-1.05969
Mt2A	0.260949	-1.16644	0.0147253	1.47825	0.838729	-1.03449
Rnf113a2	0.260956	1.05954	0.710956	-1.01819	0.69565	1.01866
Ndufv2	0.261071	1.04967	0.306794	-1.04642	0.315971	-1.04244
Tmem141	0.261079	1.08845	0.463617	1.06469	0.222517	-1.10531
Tsc2	0.261095	-1.06941	0.458361	-1.04182	0.971812	1.00972
Ran	0.261149	1.07177	0.705225	1.0247	0.390634	1.05481
Rtn2	0.261349	-1.04356	0.0756852	1.06792	0.47726	-1.02808
Fjx1	0.261633	-1.06277	0.637816	1.02369	0.662603	-1.01974
Prune	0.261799	-1.06052	0.255328	-1.06287	0.290806	-1.05063
Crls1	0.262241	-1.08645	0.303586	-1.09376	0.565698	1.05142
Arhgef40	0.262519	-1.09315	0.736059	-1.02559	0.865907	-1.00415
Nup50	0.262663	1.06516	0.162753	-1.07984	0.127712	1.09298
Tomm40l	0.262719	-1.09098	0.250604	-1.08819	0.913992	1.00444
Fdxr	0.262966	-1.05902	0.966623	-1.00441	0.985533	-1.0023
Dctn1	0.263058	-1.06931	0.445797	-1.04468	0.316601	-1.05962
Vdac1	0.263135	-1.05615	0.252274	-1.05544	0.150926	-1.06962
Ncan	0.263377	-1.09137	0.643824	-1.03358	0.423829	-1.04342
Poll	0.263489	1.04724	0.0434827	1.08646	0.863059	1.00607
Arhgap35	0.26366	-1.07104	0.0410508	-1.1401	0.774939	1.02657
Mrps24	0.263725	1.04504	0.451613	1.02708	0.943656	-1.00102
Tomm34	0.263761	1.03965	0.566853	-1.02103	0.0702268	1.0676
Cdk5r1	0.263844	-1.06477	0.333072	-1.05797	0.161241	-1.07576
Nf2	0.263907	-1.05356	0.152746	-1.06988	0.134238	-1.07081
Hm13	0.263963	-1.05937	0.47184	-1.03966	0.418704	-1.04124
Ppp1r37	0.264095	-1.05448	0.806988	-1.01355	0.802407	-1.01109
Cnpy3	0.264584	1.05177	0.0578511	1.09219	0.789699	1.00908
Prpf19	0.264757	1.0296	0.644628	1.01176	0.176945	1.0358
Snx27	0.265327	-1.07707	0.0253081	-1.15983	0.677617	1.03039
Dcaf15	0.2655	-1.04723	0.368179	1.03508	0.535474	-1.02554
Snrpb2	0.265536	1.0929	0.621577	-1.0643	0.0847258	1.15853
Mat2b	0.265601	1.05155	0.398737	-1.0413	0.733293	1.01298
Pdcl3	0.265616	1.04885	0.363159	-1.04406	0.835309	-1.01177
Ppp3r1	0.265801	-1.07118	0.0427584	-1.14665	0.973144	1.00052
Impad1	0.265919	-1.07668	0.0634544	-1.13201	0.871901	-1.00999
Med19	0.265942	1.05162	0.752363	-1.01637	0.0465358	1.10023
Pygb	0.266212	-1.05204	0.0959051	-1.08268	0.100185	-1.0814
Mast2	0.266242	-1.0924	0.220168	-1.10053	0.244283	-1.08051
Hspb1	0.266314	-1.15522	0.591183	-1.06058	0.499619	1.12164
Osbp	0.26651	-1.05366	0.0224845	-1.1223	0.43126	1.0372
Thyn1	0.266596	1.05725	0.225392	1.06009	0.874231	-1.00563
Rpl17	0.266598	1.16647	0.70498	1.06137	0.0475101	-1.24364
Ranbp1	0.266923	1.04776	0.478019	-1.0315	0.755816	-1.01482
Tsc22d1	0.266947	1.05418	0.749106	-1.01967	0.0526255	1.09735
Zfp512b	0.267085	-1.06521	0.249914	-1.06595	0.390945	-1.04376
Scg2	0.267635	-1.17756	0.124309	-1.34112	0.273424	-1.1389
Metrn	0.267636	-1.12662	0.699439	-1.05703	0.120507	-1.18416
Dnajc7	0.267644	1.05162	0.0256973	-1.11994	0.552505	1.02635
Trmt5	0.26766	1.04911	0.840405	-1.01027	0.363487	1.03873
Ncaph2	0.268086	1.06158	0.254773	1.06087	0.759707	1.01984
Tceal8	0.268087	1.05874	0.388583	-1.06303	0.728282	-1.02495
Arl2bp	0.268561	-1.03673	0.778166	-1.00916	0.640255	1.01582
Zfp597	0.268777	-1.10508	0.0835441	-1.17411	0.856934	-1.00963
Rnf7	0.268863	1.05126	0.366506	1.04099	0.758028	-1.00995
Med10	0.269052	1.04672	0.171479	1.06058	0.662673	1.01982
Derl1	0.269057	-1.06023	0.504587	-1.03619	0.877683	-1.00432
Dnttip1	0.26932	1.04044	0.526647	1.02237	0.500618	1.02351
Mast3	0.26936	-1.07622	0.406167	-1.0531	0.282081	-1.06809
Gtf3a	0.269424	1.04289	0.454768	1.02749	0.714418	-1.01234
Mturn	0.269533	-1.09512	0.342567	-1.0824	0.121739	-1.12237
Tmub2	0.269932	-1.0397	0.176368	-1.04949	0.561409	-1.02122
Zbtb4	0.26994	-1.08151	0.0772748	-1.12892	0.592657	-1.03336
Atn1	0.269971	-1.08471	0.599701	-1.03675	0.872294	-1.00548
Psmb3	0.270152	1.0634	0.0842385	1.09872	0.640314	1.02738
Inpp5e	0.270318	-1.04769	0.792177	-1.01066	0.541296	1.02507
Rad1	0.270551	1.09026	0.763538	1.02405	0.118532	1.13194
Srrm2	0.270704	-1.11121	0.183346	-1.12548	0.617242	-1.02764
Jun	0.27072	-1.04913	0.781534	-1.01215	0.561157	-1.02377
Map1lc3a	0.270784	-1.06102	0.979164	-1.00228	0.0212449	-1.13881
Tmem147	0.271418	1.04645	0.726557	1.01499	0.894206	-1.00363
Pfn2	0.271509	-1.09817	0.117486	-1.16236	0.881148	1.00107
Ube2s	0.272317	-1.05363	0.380886	1.03893	0.577111	1.02444
Adgrg1	0.272317	-1.06188	0.993565	-1.00319	0.0916012	1.09152
Ogdhl	0.272353	-1.08665	0.27086	-1.09169	0.990068	1.00335
Fdx1l	0.272921	1.0531	0.658989	-1.01835	0.331292	-1.04823
Cnbp	0.27308	1.05152	0.336318	-1.05183	0.714349	1.01636
Lrrn3	0.2733	-1.10502	0.0302707	-1.22799	0.657795	-1.03535
Cox7a2	0.273623	1.08041	0.217939	1.08568	0.674697	-1.0212
Trim8	0.273756	-1.05227	0.295219	-1.04809	0.7568	1.01591
Rab11a	0.27387	-1.08857	0.197036	-1.11128	0.951957	-1.00156
Nacad	0.273996	-1.05976	0.453508	-1.03833	0.626222	-1.02225
Poldip2	0.274191	1.03314	0.477148	-1.02125	0.763492	-1.00908
RGD1310769	0.274338	1.04912	0.647839	-1.01981	0.583208	-1.01825
Adrm1	0.274579	-1.04613	0.563719	1.02117	0.704409	1.01441
Raf1	0.274648	-1.03794	0.195599	-1.04681	0.906232	1.00458
Glud1	0.274668	-1.03678	0.0273972	-1.07828	0.532494	-1.01888
Fzr1	0.274819	-1.05809	0.78936	1.00877	0.159455	-1.07368
Klhl11	0.274895	-1.10899	0.383927	-1.08615	0.699338	1.0745
Cdk2	0.275155	1.08605	0.399251	1.06451	0.0148907	1.20833
Nploc4	0.275381	-1.04294	0.0631973	-1.07809	0.620689	-1.01901
Isyna1	0.27647	-1.07501	0.50737	-1.04795	0.29235	-1.06489
Mllt11	0.27652	-1.05568	0.147445	-1.07564	0.330979	-1.04231
Sult1a1	0.276617	1.62205	0.66769	1.18026	0.767554	-1.09981
Tub	0.276919	-1.10746	0.532545	-1.05998	0.203594	-1.09579
Tmem42	0.276925	1.04916	0.480427	1.03303	0.266403	-1.05258
Tgfb1i1	0.276974	-1.08811	0.184971	-1.12051	0.0793229	-1.16283
Tmem208	0.277269	1.08009	0.845673	1.0168	0.941995	1.00612
Nprl2	0.277338	-1.04248	0.290232	-1.04252	0.116664	-1.06164
Cltc	0.277385	-1.08103	0.0307284	-1.16747	0.506947	1.04525
Cdca3	0.277389	1.08562	0.0176285	1.19694	0.370473	1.07739
Adgrb2	0.277624	-1.0691	0.706063	-1.02311	0.122633	-1.09855
Dcx	0.277886	-1.09338	0.106517	-1.1494	0.972658	-1.0018
Got1	0.277998	-1.0604	0.0318615	-1.12736	0.115906	-1.08744
Coro1b	0.278092	1.04555	0.0345157	1.0933	0.720958	1.01688
Cib1	0.278255	1.10072	0.0930288	1.16304	0.299856	1.10277
Uhrf1	0.278309	1.12904	0.196579	1.14703	0.278746	1.14419
Zdhhc7	0.278494	-1.04752	0.47969	-1.03179	0.596261	1.01705
Psma3	0.278503	-1.0859	0.0900196	-1.14543	0.789701	-1.02132
Nup54	0.279027	1.05237	0.220975	-1.06852	0.192343	1.06317
Stradb	0.279078	-1.07327	0.258571	-1.0838	0.952691	1.00017
Lsr	0.279191	-1.07158	0.0545484	1.14358	0.0113285	-1.20227
Prpf8	0.27959	-1.06354	0.126999	-1.09242	0.660682	1.03435
Snrnp27	0.279667	1.05974	0.486836	-1.04104	0.250468	-1.06721
Arhgap1	0.279864	-1.04541	0.384069	-1.03421	0.806412	1.01046
Map7d1	0.280448	-1.07201	0.338599	-1.06222	0.495065	-1.04372
Grk6	0.28061	-1.04555	0.483816	-1.03044	0.624257	-1.02109
Pak1ip1	0.280618	1.0647	0.107005	-1.10268	0.275286	1.06763
Commd4	0.280625	-1.04757	0.454273	1.03412	0.286185	-1.04414
Dnajb11	0.280779	1.03998	0.0316774	-1.09135	0.159604	1.05318
Rbm10	0.280963	1.05025	0.995658	-1.00308	0.0216448	1.11538
Ccnb2	0.280977	1.07091	0.00122516	1.23708	0.54727	1.04447
Ehmt2	0.281381	-1.05023	0.530334	-1.02937	0.781483	1.01307
Slc25a10	0.281392	-1.04647	0.127232	1.07031	0.890736	-1.00661
Comt	0.281424	1.04136	0.779711	1.01174	0.78126	-1.00925
Agap3	0.281712	-1.04491	0.77666	1.01102	0.478652	-1.03034
Hint1	0.282163	1.05794	0.859977	1.01186	0.855202	1.01171
Coro1c	0.282267	-1.06225	0.303698	-1.0601	0.481297	-1.03055
Matk	0.28232	-1.10727	0.820903	-1.02172	0.010491	-1.2484
Ppp1r3d	0.282534	-1.08799	0.241796	-1.09146	0.900596	1.00267
Miat	0.282546	-1.1482	0.135126	-1.20823	0.748842	-1.03029
RGD1562218	0.282803	1.05396	0.169295	-1.0738	0.139365	1.07204
Tdrkh	0.282878	1.04995	0.130495	-1.07288	0.524205	1.03017
Btbd6	0.283195	-1.04335	0.113337	-1.06471	0.839263	-1.01053
Prc1	0.283197	1.07072	0.197788	1.07842	0.102779	1.10526
Car11	0.283221	-1.06505	0.504462	-1.04164	0.0645173	-1.10942
Zfp3	0.28369	1.06223	0.762211	-1.0223	0.592147	1.02927
Efnb1	0.283709	1.0765	0.493247	1.04312	0.284044	1.0735
Mrpl44	0.284198	1.03604	0.614331	1.01661	0.842187	1.00703
Lamtor2	0.284262	1.07362	0.610806	1.03439	0.885503	-1.01251
Ube2q2l	0.284384	-1.15402	0.170973	-1.3025	0.802602	-1.01511
Ciapin1	0.284701	1.04458	0.363642	-1.03838	0.0239703	1.10574
Palm	0.284953	-1.05621	0.735365	1.01602	0.181529	-1.07297
Kctd21	0.285176	1.07493	0.0665294	1.13456	0.506105	1.04551
Rnf14	0.285366	-1.09003	0.0633625	-1.1741	0.705708	-1.02386
Ezr	0.285457	1.14414	0.705859	1.04645	0.241192	1.18873
Aar2	0.285591	1.04925	0.118338	1.07352	0.659783	1.0224
Msl3l2	0.285673	-1.04942	0.248368	-1.05439	0.0306525	-1.11008
Cyb5b	0.285697	-1.05632	0.0841524	-1.09414	0.849001	-1.01141
Trim11	0.28589	-1.04597	0.807223	1.01239	0.48036	1.03358
Txndc17	0.286072	1.05137	0.517773	1.02854	0.188707	1.06378
Slitrk5	0.286143	-1.06998	0.0603994	-1.12997	0.950467	-1.00092
Sptbn1	0.286672	-1.10622	0.0853624	-1.17821	0.265068	-1.07891
Os9	0.286766	1.06042	0.759029	-1.01789	0.882883	1.0105
Nyap1	0.286925	-1.06178	0.930396	1.00502	0.0994472	-1.0953
Spag9	0.28711	-1.07521	0.0428468	-1.15058	0.819485	1.01717
Bcdin3d	0.287422	1.05908	0.869659	1.00577	0.0157292	1.15832
Pex11a	0.287576	-1.05948	0.123193	-1.09387	0.0305127	-1.14382
Tpm1	0.287604	-1.06007	0.0429315	-1.14176	0.0456308	-1.14153
Zfp105	0.287648	1.06482	0.941155	-1.00908	0.219264	1.0752
Ptbp1	0.288006	1.08621	0.831322	1.01408	0.202897	1.09885
Csnk1a1	0.288344	-1.05249	0.0541888	-1.09882	0.25878	-1.05558
Vim	0.288469	1.07892	0.618774	1.03009	0.11895	1.10993
Cyb5r1	0.288607	1.07243	0.575368	1.03337	0.371763	-1.06001
Grcc10	0.288821	1.04135	0.0104724	1.10857	0.386405	-1.03587
Daxx	0.289071	-1.04492	0.340265	1.04226	0.440232	1.03613
Taf15	0.289196	1.08168	0.177433	-1.10017	0.166599	1.10902
Fam96a	0.289215	1.07065	0.170442	1.09065	0.194048	1.09174
Dkc1	0.289291	1.05036	0.0947192	1.07993	0.37371	1.04015
Pkn1	0.289509	-1.06349	0.977818	-1.00132	0.061299	-1.11216
Junb	0.289807	-1.0715	0.801345	1.01934	0.642217	-1.0265
Mrps12	0.289815	1.05563	0.0821451	1.09608	0.451885	1.04355
Aph1a	0.289948	-1.02988	0.584359	-1.01564	0.798337	1.00715
Zmynd10	0.290133	-1.07903	0.0270601	-1.17217	0.208392	-1.09809
Dhx57	0.29026	-1.05564	0.0462093	-1.11081	0.528556	-1.02969
Pim1	0.290424	1.0919	0.359655	1.07806	0.40814	1.07494
Fkbp4	0.290512	-1.03594	0.0183895	-1.08767	0.0614125	1.06629
Rara	0.290623	-1.08806	0.651369	-1.04143	0.229959	-1.10351
Impdh1	0.29082	-1.03748	0.506398	1.02191	0.699688	-1.01408
Swi5	0.291403	1.04281	0.834247	1.00854	0.775892	-1.00773
Fdps	0.291506	-1.04492	0.0259932	-1.10723	0.176933	-1.06294
Rabggta	0.291589	-1.04819	0.671576	-1.01868	0.0686572	-1.08304
LOC100911576	0.291713	1.09995	0.340109	-1.08724	0.00532854	1.29756
B3galnt1	0.291991	-1.07927	0.45256	-1.05949	0.459373	-1.04553
Ywhab	0.292068	-1.06015	0.0776954	-1.1032	0.494359	-1.03717
Asb8	0.292147	-1.03998	0.380309	-1.03423	0.756939	1.01305
Lsm4	0.292235	1.05174	0.215879	1.06334	0.849605	-1.01219
Mob4	0.292497	-1.12382	0.408826	-1.11013	0.705371	-1.04034
Zgpat	0.293286	-1.06951	0.484957	-1.04361	0.222687	-1.06948
RGD1561931	0.293318	-1.14833	0.0808669	-1.24616	0.903745	1.00141
Tbcc	0.293671	-1.05161	0.671159	1.01542	0.465979	-1.03617
Tprn	0.294365	-1.05981	0.79966	1.01571	0.946413	-1.00529
Fam57b	0.294445	-1.06411	0.333247	-1.05706	0.252955	-1.06512
Cd59	0.294499	-1.09363	0.0569731	-1.17953	0.0117826	-1.24469
Tbc1d14	0.294696	-1.04247	0.325845	-1.04223	0.521688	-1.02803
Irf9	0.2948	1.05813	0.562046	1.0282	0.00274112	1.20825
Nr2f2	0.295177	-1.08384	0.734031	-1.034	0.512257	-1.04994
Mrpl17	0.295223	1.03692	0.914761	1.00454	0.702952	1.0147
Tmx1	0.295261	-1.08111	0.159351	-1.11745	0.338363	-1.06124
Eri1	0.295646	1.07263	0.218306	-1.09426	0.0780331	1.12454
Pus1	0.295748	-1.04318	0.804197	1.01046	0.437585	1.03384
Ccnt2	0.296293	-1.09653	0.0674912	-1.17601	0.402083	1.06972
Ap2m1	0.296454	-1.03065	0.208685	-1.03735	0.3014	-1.02999
Ap1s1	0.296499	-1.04615	0.596689	1.01976	0.00824178	-1.12817
Trub2	0.296505	1.0476	0.777915	1.01219	0.0624548	-1.09329
Gnai2	0.296682	-1.04292	0.761977	1.01048	0.931882	-1.00372
Slc6a17	0.296846	-1.06856	0.215622	-1.07895	0.109718	-1.10094
Zfp46	0.296858	1.05428	0.315737	-1.06115	0.418316	1.04394
Abhd17c	0.297059	-1.05042	0.121158	-1.07672	0.757361	1.01938
Mapk9	0.297268	-1.07845	0.0416026	-1.16004	0.907119	1.00371
Pcbp2	0.297575	1.03987	0.26384	-1.04348	0.0678831	1.07051
Capn15	0.29776	-1.06931	0.954161	-1.00457	0.467481	1.04209
Mrpl10	0.297972	1.03463	0.243534	1.03904	0.752007	-1.00957
Tpd52l2	0.298457	1.04572	0.336841	1.04157	0.556983	1.02681
Aurkaip1	0.299263	1.05113	0.646556	1.01993	0.569235	-1.02713
Fbxl15	0.299564	-1.0807	0.964967	-1.00694	0.854673	1.00052
Plk1	0.300126	1.08895	0.0573137	1.16014	0.533533	1.05164
Phb	0.300193	1.03288	0.368347	1.02772	0.838347	1.00505
Acta1	0.300669	-1.11452	0.867844	1.02	0.0323478	-1.23508
Ankfy1	0.300811	-1.07356	0.158814	-1.1056	0.758266	1.02473
LOC680039	0.30121	-1.07329	0.0169456	-1.1862	0.825639	-1.0126
Zfp428	0.301396	-1.07094	0.883212	-1.01562	0.207038	-1.09087
Sf3a3	0.301619	1.04318	0.197294	-1.05745	0.103376	1.06983
Cacfd1	0.30199	-1.06006	0.794691	1.01009	0.102637	-1.09198
Dag1	0.302023	-1.05728	0.157675	-1.08043	0.348451	-1.04904
Itpa	0.302225	1.04958	0.68729	1.0188	0.739914	-1.00968
Cxadr	0.302317	-1.08362	0.0828931	-1.14717	0.121233	-1.10656
Psma6	0.302455	1.08325	0.481334	-1.05607	0.657739	1.03207
Ndst1	0.303312	-1.10164	0.363365	-1.0867	0.265379	-1.07812
Fam210b	0.303349	1.1295	0.996036	1.00492	0.167294	1.17925
Cox20	0.303535	1.08922	0.261124	-1.10494	0.0768522	1.17304
Dmap1	0.304364	1.03535	0.45275	-1.02651	0.455423	-1.02648
Ift22	0.304821	1.05698	0.397453	-1.04981	0.137578	-1.08511
Lime1	0.305043	-1.06213	0.537134	-1.03284	0.85917	1.01394
Stk11	0.305375	-1.04779	0.140566	-1.0685	0.267886	-1.04863
Fundc2	0.305572	1.04562	0.424979	-1.03306	0.80192	-1.01118
Rbck1	0.305779	1.03599	0.0616573	1.06938	0.41658	1.02886
Sdhb	0.306107	1.02925	0.812601	1.00623	0.964567	-1.00121
Wdr61	0.306351	1.05248	0.349795	-1.04551	0.321211	1.04702
Ctcf	0.306409	1.04016	0.00819312	-1.12021	0.0133265	1.10727
Rsl24d1	0.306545	1.05028	0.122854	-1.07416	0.577292	1.02677
Nat6	0.306662	1.05215	0.0400842	1.11323	0.0130005	1.14322
Gpt	0.306774	-1.08335	0.19274	-1.10738	0.861414	1.00284
Ralgapb	0.307003	-1.06478	0.0298999	-1.14274	0.59226	1.02908
Rps6kb2	0.307109	-1.04128	0.649144	-1.01885	0.010732	-1.10659
Timm8a1	0.307583	1.11342	0.941292	-1.01528	0.312001	1.11077
Emc4	0.307708	1.06715	0.673895	-1.02767	0.540547	1.05477
Arpc1b	0.307817	1.13882	0.346944	1.09388	0.125146	1.17538
Stard7	0.30799	-1.05612	0.163113	-1.07808	0.649257	-1.02373
Cmas	0.308047	-1.05689	0.0580103	-1.11832	0.957319	1.00283
Txnl4b	0.308088	1.07136	0.736124	1.02844	0.00973102	1.21019
Eid2b	0.308285	-1.06411	0.126524	-1.10809	0.663366	-1.03114
Marcksl1	0.308545	-1.03825	0.998243	1.00026	0.0534124	-1.07694
Osbpl2	0.308621	-1.04123	0.025024	-1.09835	0.557111	-1.02327
Cdc5l	0.308676	1.03942	0.0295361	-1.09512	0.020184	1.09926
Nr2c2ap	0.309035	1.04659	0.105804	1.07587	0.508872	-1.03015
Pex16	0.309069	-1.05095	0.0600756	1.09847	0.352992	-1.05002
Tmem261	0.309247	1.05308	0.88401	-1.00427	0.00611155	1.16344
Eif3d	0.309294	1.03195	0.0522107	1.06279	0.433398	1.02523
Ikbkap	0.309315	-1.05636	0.0987092	-1.09298	0.757244	-1.00876
Zbtb5	0.309523	-1.03472	0.0598948	-1.06724	0.717716	1.01183
Ube2z	0.309727	-1.0322	0.0022257	-1.11141	0.0796876	-1.0576
Mfap2	0.309783	1.07916	0.0894157	1.12206	0.0763307	1.13424
Siva1	0.310043	1.06416	0.392936	1.05297	0.244283	1.07809
Slc38a5	0.310657	1.13132	0.937338	-1.00545	0.536129	1.07335
Zfp260	0.310675	1.06883	0.620187	-1.04114	0.0933423	1.11763
Snf8	0.310748	1.04463	0.0780495	-1.076	0.811403	1.00971
Efna4	0.310841	1.08025	0.357053	1.0631	0.55991	1.03472
Sla	0.311371	1.09893	0.370445	1.07398	0.1841	1.13946
Sox8	0.311858	-1.17776	0.237021	-1.25593	0.78279	-1.07829
Rrp8	0.311935	1.06032	0.831339	-1.01175	0.00764341	1.17245
Sbds	0.312096	1.05796	0.294856	-1.08351	0.187713	1.07976
Wars	0.312172	1.04049	0.312895	-1.04517	0.872247	1.00564
Pip4k2b	0.313365	-1.0719	0.227465	-1.08597	0.204786	-1.07345
Cycs	0.31337	-1.08451	0.16218	-1.11841	0.46398	-1.05209
Vegfa	0.313437	-1.09103	0.914601	-1.01003	0.194411	-1.11081
Usp21	0.313802	-1.03838	0.893085	-1.00657	0.589806	1.01864
Ift20	0.314286	1.06078	0.265057	-1.06038	0.597228	1.03594
Mcm6	0.314404	1.07664	0.542918	-1.0446	0.0890799	1.13188
Ddx27	0.314922	1.05683	0.273685	-1.06221	0.312619	1.05802
Erh	0.315166	1.08573	0.977638	1.00097	0.191893	1.10963
Kdm4a	0.315492	1.06087	0.560865	-1.0356	0.536527	1.03889
Gdf1	0.315529	-1.05535	0.749227	-1.02048	0.964267	-1.0067
Cers1	0.315529	-1.05535	0.749227	-1.02048	0.964267	-1.0067
Mrs2	0.315611	-1.06903	0.217642	-1.0851	0.674254	-1.02169
Nucb1	0.315718	-1.04284	0.251835	-1.05166	0.347875	-1.04352
[truncated: 3,213 more rows]
